# Supplementary material for: The associations between e-liquid characteristics and its pricing: Evidence from online vape shops
Source: PLoS One. 2023 May 26;18(5):e0286258. doi: 10.1371/journal.pone.0286258 (PMC10218732; doi:10.1371/journal.pone.0286258)
Supplement: S1 Dataset — (XLS) [file pone.0286258.s008.xls]

## Sheet: Sheet1
store id	product id	date when raw data was scraped	nicotine concentration (unit: mg/ml)	product flavor information extracted and categorized using keyword matching	VG/PG ratio of the product	whether the product is salt-based according to keyword matching, 1 yes 0 no	standardized price ($/ml)
0101	010102000001	February 17, 2021	18	[fruit - berry - berry, fruit - berry - raspberry, sweets - cream]	50/50	1	0.531667
0101	010102000002	February 17, 2021	36	[fruit - berry - berry, fruit - berry - raspberry, sweets - cream]	50/50	1	0.531667
0101	010102000003	February 17, 2021	18	[fruit - other - fruit, fruit - other - melon, sweets - taffy]	50/50	1	0.531667
0101	010102000004	February 17, 2021	36	[fruit - other - fruit, fruit - other - melon, sweets - taffy]	50/50	1	0.531667
0101	010102000005	February 17, 2021	3	[fruit - tropical - banana, sweets - jam]	70/30	0	0.1595
0101	010102000006	February 17, 2021	6	[fruit - tropical - banana, sweets - jam]	70/30	0	0.1595
0101	010102000007	February 17, 2021	0	[fruit - tropical - banana, sweets - jam]	70/30	0	0.1595
0101	010102000008	February 17, 2021	50	[fruit - berry - strawberry, fruit - other - apple, fruit - other - fruit, fruit - other - grape, fruit - tropical - mango, fruit - tropical - starfruit, menthol - mint]	50/50	1	0.373
0101	010102000009	February 17, 2021	25	[fruit - berry - strawberry, fruit - other - apple, fruit - other - fruit, fruit - other - grape, fruit - tropical - mango, fruit - tropical - starfruit, menthol - mint]	50/50	1	0.373
0101	010102000010	February 17, 2021	3	[fruit - citrus - citrus, fruit - other - fruit, fruit - tropical - pineapple]	70/30	0	0.3325
0101	010102000011	February 17, 2021	6	[fruit - citrus - citrus, fruit - other - fruit, fruit - tropical - pineapple]	70/30	0	0.3325
0101	010102000012	February 17, 2021	6	[fruit - berry - berry]	70/30	0	0.249167
0101	010102000013	February 17, 2021	3	[fruit - berry - berry]	70/30	0	0.249167
0101	010102000014	February 17, 2021	18	[fruit - berry - berry]	50/50	1	0.531667
0101	010102000015	February 17, 2021	36	[fruit - berry - berry]	50/50	1	0.531667
0101	010102000016	February 17, 2021	6	[fruit - berry - raspberry]	70/30	0	0.249167
0101	010102000017	February 17, 2021	3	[fruit - berry - raspberry]	70/30	0	0.249167
0101	010102000018	February 17, 2021	6	[fruit - berry - raspberry, sweets - tart]	70/30	0	0.249167
0101	010102000019	February 17, 2021	3	[fruit - berry - raspberry, sweets - tart]	70/30	0	0.249167
0101	010102000020	February 17, 2021	18	[fruit - berry - raspberry, sweets - tart]	50/50	1	0.531667
0101	010102000021	February 17, 2021	36	[fruit - berry - raspberry, sweets - tart]	50/50	1	0.531667
0101	010102000022	February 17, 2021	6	[tobacco - tobacco]	70/30	0	0.249167
0101	010102000023	February 17, 2021	3	[tobacco - tobacco]	70/30	0	0.249167
0101	010102000024	February 17, 2021	18	[tobacco - tobacco]	50/50	1	0.531667
0101	010102000025	February 17, 2021	36	[tobacco - tobacco]	50/50	1	0.531667
0101	010102000026	February 17, 2021	6	[spice - cinnamon, spice - nutmeg, spice - spice]	70/30	0	0.249167
0101	010102000027	February 17, 2021	3	[spice - cinnamon, spice - nutmeg, spice - spice]	70/30	0	0.249167
0101	010102000028	February 17, 2021	36	[tobacco - tobacco]	50/50	1	0.531667
0101	010102000029	February 17, 2021	18	[tobacco - tobacco]	50/50	1	0.531667
0101	010102000030	February 17, 2021	6	[sweets - custard, sweets - vanilla]	70/30	0	0.249167
0101	010102000031	February 17, 2021	3	[sweets - custard, sweets - vanilla]	70/30	0	0.249167
0101	010102000032	February 17, 2021	18	[sweets - custard, sweets - dessert]	50/50	1	0.531667
0101	010102000033	February 17, 2021	36	[sweets - custard, sweets - dessert]	50/50	1	0.531667
0101	010102000034	February 17, 2021	6	[sweets - custard, tobacco - tobacco]	70/30	0	0.249167
0101	010102000035	February 17, 2021	3	[sweets - custard, tobacco - tobacco]	70/30	0	0.249167
0101	010102000036	February 17, 2021	18	[sweets - custard, tobacco - tobacco]	50/50	1	0.531667
0101	010102000037	February 17, 2021	36	[sweets - custard, tobacco - tobacco]	50/50	1	0.531667
0101	010102000038	February 17, 2021	6	[fruit - tropical - mango]	70/30	0	0.249167
0101	010102000039	February 17, 2021	3	[fruit - tropical - mango]	70/30	0	0.249167
0101	010102000040	February 17, 2021	36	[fruit - tropical - mango, menthol - menthol]	70/30	0	0.249167
0101	010102000041	February 17, 2021	18	[fruit - tropical - mango, menthol - menthol]	70/30	0	0.249167
0101	010102000042	February 17, 2021	36	[fruit - tropical - mango, menthol - menthol]	50/50	1	0.531667
0101	010102000043	February 17, 2021	18	[fruit - tropical - mango, menthol - menthol]	50/50	1	0.531667
0101	010102000044	February 17, 2021	36	[fruit - tropical - mango, sweets - center]	50/50	1	0.531667
0101	010102000045	February 17, 2021	18	[fruit - tropical - mango, sweets - center]	50/50	1	0.531667
0101	010102000046	February 17, 2021	6	[fruit - other - melon, fruit - other - watermelon]	70/30	0	0.3325
0101	010102000047	February 17, 2021	3	[fruit - other - melon, fruit - other - watermelon]	70/30	0	0.3325
0101	010102000048	February 17, 2021	6	[menthol - menthol, menthol - mint, tobacco - tobacco]	70/30	0	0.249167
0101	010102000049	February 17, 2021	3	[menthol - menthol, menthol - mint, tobacco - tobacco]	70/30	0	0.249167
0101	010102000050	February 17, 2021	18	[menthol - menthol]	50/50	1	0.531667
0101	010102000051	February 17, 2021	36	[menthol - menthol]	50/50	1	0.531667
0101	010102000052	February 17, 2021	6	[menthol - menthol, menthol - mint, tobacco - tobacco]	70/30	0	0.249167
0101	010102000053	February 17, 2021	3	[menthol - menthol, menthol - mint, tobacco - tobacco]	70/30	0	0.249167
0101	010102000054	February 17, 2021	18	[menthol - mint]	50/50	1	0.531667
0101	010102000055	February 17, 2021	36	[menthol - mint]	50/50	1	0.531667
0101	010102000056	February 17, 2021	6	[fruit - berry - berry, fruit - other - fruit, fruit - other - fruity, sweets - tart]	70/30	0	0.249167
0101	010102000057	February 17, 2021	3	[fruit - berry - berry, fruit - other - fruit, fruit - other - fruity, sweets - tart]	70/30	0	0.249167
0101	010102000058	February 17, 2021	18	[fruit - berry - berry, fruit - other - pod]	50/50	1	0.531667
0101	010102000059	February 17, 2021	36	[fruit - berry - berry, fruit - other - pod]	50/50	1	0.531667
0101	010102000060	February 17, 2021	6	[fruit - berry - strawberry, fruit - other - fruit, fruit - other - kiwi, sweets - tart]	70/30	0	0.249167
0101	010102000061	February 17, 2021	3	[fruit - berry - strawberry, fruit - other - fruit, fruit - other - kiwi, sweets - tart]	70/30	0	0.249167
0101	010102000062	February 17, 2021	18	[fruit - berry - strawberry, fruit - other - kiwi, sweets - tart]	50/50	1	0.531667
0101	010102000063	February 17, 2021	36	[fruit - berry - strawberry, fruit - other - kiwi, sweets - tart]	50/50	1	0.531667
0101	010102000064	February 17, 2021	6	[tobacco - tobacco]	70/30	0	0.249167
0101	010102000065	February 17, 2021	3	[tobacco - tobacco]	70/30	0	0.249167
0101	010102000066	February 17, 2021	18	[tobacco - tobacco]	50/50	1	0.531667
0101	010102000067	February 17, 2021	36	[tobacco - tobacco]	50/50	1	0.531667
0101	010102000068	February 17, 2021	6	[fruit - berry - strawberry, fruit - other - fruit, fruit - other - kiwi, menthol - menthol, sweets - cream]	70/30	0	0.249167
0101	010102000069	February 17, 2021	3	[fruit - berry - strawberry, fruit - other - fruit, fruit - other - kiwi, menthol - menthol, sweets - cream]	70/30	0	0.249167
0101	010102000070	February 17, 2021	36	[fruit - other - pod]	50/50	1	0.531667
0101	010102000071	February 17, 2021	18	[fruit - other - pod]	50/50	1	0.531667
0101	010102000072	February 17, 2021	50	[fruit - berry - strawberry, fruit - other - watermelon, menthol - menthol, other beverages - lemonade]	50/50	1	0.239333
0101	010102000073	February 17, 2021	35	[fruit - berry - strawberry, fruit - other - watermelon, menthol - menthol, other beverages - lemonade]	50/50	1	0.239333
0101	010102000074	February 17, 2021	6	[tobacco - tobacco]	65/35	0	0.299167
0101	010102000075	February 17, 2021	3	[tobacco - tobacco]	65/35	0	0.299167
0101	010102000076	February 17, 2021	0	[tobacco - tobacco]	65/35	0	0.299167
0101	010102000077	February 17, 2021	12	[tobacco - tobacco]	65/35	0	0.299167
0101	010102000078	February 17, 2021	50	[fruit - other - apple, fruit - other - fruity, sweets - tart, tobacco - tobacco]	50/50	1	0.466333
0101	010102000079	February 17, 2021	25	[fruit - other - apple, fruit - other - fruity, sweets - tart, tobacco - tobacco]	50/50	1	0.466333
0101	010102000080	February 17, 2021	24	[fruit - other - apricot, sweets - jam]	75/25	0	0.1595
0101	010102000081	February 17, 2021	48	[fruit - other - apricot, sweets - jam]	75/25	0	0.1595
0101	010102000082	February 17, 2021	6	[fruit - other - apricot, sweets - jam]	75/25	0	0.1595
0101	010102000083	February 17, 2021	3	[fruit - other - apricot, sweets - jam]	75/25	0	0.1595
0101	010102000084	February 17, 2021	24	[fruit - other - apricot, fruit - other - fruit, fruit - other - fruity, fruit - other - pod, sweets - dessert, sweets - jam]	50/50	1	0.498333
0101	010102000085	February 17, 2021	48	[fruit - other - apricot, fruit - other - fruit, fruit - other - fruity, fruit - other - pod, sweets - dessert, sweets - jam]	50/50	1	0.498333
0101	010102000086	February 17, 2021	3	[fruit - other - fruit, fruit - tropical - guava, fruit - tropical - mango, fruit - tropical - pineapple]	100/0	0	0.249167
0101	010102000087	February 17, 2021	0	[fruit - other - fruit, fruit - tropical - guava, fruit - tropical - mango, fruit - tropical - pineapple]	100/0	0	0.249167
0101	010102000088	February 17, 2021	6	[fruit - berry - strawberry, fruit - other - apple, fruit - other - fruit, fruit - other - watermelon, sweets - tart]	100/0	0	0.249167
0101	010102000089	February 17, 2021	0	[fruit - berry - strawberry, fruit - other - apple, fruit - other - fruit, fruit - other - watermelon, sweets - tart]	100/0	0	0.249167
0101	010102000090	February 17, 2021	3	[fruit - berry - strawberry, fruit - other - apple, fruit - other - fruit, fruit - other - watermelon, sweets - tart]	100/0	0	0.249167
0101	010102000091	February 17, 2021	45	[tobacco - tobacco]	50/50	1	0.398333
0101	010102000092	February 17, 2021	45	[menthol - menthol, tobacco - tobacco]	50/50	1	0.398333
0101	010102000093	February 17, 2021	6	[sweets - cereals]	80/20	0	0.1495
0101	010102000094	February 17, 2021	6	[fruit - other - fruity, sweets - cereals, sweets - cream, sweets - dessert]	80/20	0	0.1495
0101	010102000095	February 17, 2021	0	[fruit - other - fruity, sweets - cereals, sweets - cream, sweets - dessert]	80/20	0	0.1495
0101	010102000096	February 17, 2021	0	[fruit - tropical - banana]	70/30	0	0.182917
0101	010102000097	February 17, 2021	6	[fruit - tropical - banana]	70/30	0	0.182917
0101	010102000098	February 17, 2021	3	[fruit - tropical - banana]	70/30	0	0.182917
0101	010102000099	February 17, 2021	36	[fruit - tropical - banana]	50/50	1	0.565
0101	010102000100	February 17, 2021	18	[fruit - tropical - banana]	50/50	1	0.565
0101	010102000101	February 17, 2021	6	[fruit - tropical - banana]	70/30	0	0.283167
0101	010102000102	February 17, 2021	3	[fruit - tropical - banana]	70/30	0	0.283167
0101	010102000103	February 17, 2021	36	[fruit - berry - strawberry, fruit - other - fruit, fruit - tropical - banana, fruit - tropical - dragonfruit]	50/50	1	0.566333
0101	010102000104	February 17, 2021	48	[fruit - berry - strawberry, fruit - other - fruit, fruit - tropical - banana, fruit - tropical - dragonfruit]	50/50	1	0.566333
0101	010102000105	February 17, 2021	6	[fruit - other - fruity, fruit - tropical - banana]	70/30	0	0.3325
0101	010102000106	February 17, 2021	3	[fruit - other - fruity, fruit - tropical - banana]	70/30	0	0.3325
0101	010102000107	February 17, 2021	6	[fruit - tropical - banana]	70/30	0	0.141583
0101	010102000108	February 17, 2021	3	[fruit - tropical - banana]	70/30	0	0.141583
0101	010102000109	February 17, 2021	6	[spice - cinnamon, sweets - cake]	70/30	0	0.2665
0101	010102000110	February 17, 2021	3	[spice - cinnamon, sweets - cake]	70/30	0	0.2665
0101	010102000111	February 17, 2021	6	[fruit - berry - berry]	70/30	0	0.283167
0101	010102000112	February 17, 2021	3	[fruit - berry - berry]	70/30	0	0.283167
0101	010102000113	February 17, 2021	36	[fruit - berry - berry]	50/50	1	0.566333
0101	010102000114	February 17, 2021	48	[fruit - berry - berry]	50/50	1	0.566333
0101	010102000115	February 17, 2021	6	[fruit - berry - berry, fruit - berry - blackberry, fruit - berry - blueberry, fruit - berry - raspberry, fruit - other - fruity, sweets - honey, sweets - tart]	70/30	0	0.2825
0101	010102000116	February 17, 2021	3	[fruit - berry - berry, fruit - berry - blackberry, fruit - berry - blueberry, fruit - berry - raspberry, fruit - other - fruity, sweets - honey, sweets - tart]	70/30	0	0.2825
0101	010102000117	February 17, 2021	0	[fruit - berry - berry, fruit - berry - blackberry, fruit - berry - blueberry, fruit - berry - raspberry, fruit - other - fruity, sweets - honey, sweets - tart]	70/30	0	0.2825
0101	010102000118	February 17, 2021	0	[fruit - other - fruit]	70/30	0	0.182917
0101	010102000119	February 17, 2021	6	[fruit - other - fruit]	70/30	0	0.182917
0101	010102000120	February 17, 2021	3	[fruit - other - fruit]	70/30	0	0.182917
0101	010102000121	February 17, 2021	50	[alcohol - fruit punch, alcohol - punch, fruit - other - fruit]	50/50	1	0.365833
0101	010102000122	February 17, 2021	35	[alcohol - fruit punch, alcohol - punch, fruit - other - fruit]	50/50	1	0.365833
0101	010102000123	February 17, 2021	35	[alcohol - cup, fruit - berry - raspberry, other beverages - beverage]	50/50	1	0.466333
0101	010102000124	February 17, 2021	24	[alcohol - cup, fruit - berry - raspberry, other beverages - beverage]	50/50	1	0.466333
0101	010102000125	February 17, 2021	50	[alcohol - cup, fruit - berry - raspberry, other beverages - beverage]	50/50	1	0.466333
0101	010102000126	February 17, 2021	6	[fruit - berry - raspberry, other beverages - lemonade]	70/30	0	0.283167
0101	010102000127	February 17, 2021	3	[fruit - berry - raspberry, other beverages - lemonade]	70/30	0	0.283167
0101	010102000128	February 17, 2021	36	[fruit - berry - raspberry, menthol - menthol, other beverages - lemonade, sweets - tart]	50/50	1	0.566333
0101	010102000129	February 17, 2021	48	[fruit - berry - raspberry, menthol - menthol, other beverages - lemonade, sweets - tart]	50/50	1	0.566333
0101	010102000130	February 17, 2021	6	[alcohol - flip, fruit - berry - raspberry, other beverages - lemonade]	70/30	0	0.283167
0101	010102000131	February 17, 2021	3	[alcohol - flip, fruit - berry - raspberry, other beverages - lemonade]	70/30	0	0.283167
0101	010102000132	February 17, 2021	36	[fruit - berry - raspberry, fruit - other - fruity, other beverages - lemonade, sweets - tart]	50/50	1	0.566333
0101	010102000133	February 17, 2021	48	[fruit - berry - raspberry, fruit - other - fruity, other beverages - lemonade, sweets - tart]	50/50	1	0.566333
0101	010102000134	February 17, 2021	6	[fruit - tropical - mango]	70/30	0	0.283167
0101	010102000135	February 17, 2021	3	[fruit - tropical - mango]	70/30	0	0.283167
0101	010102000136	February 17, 2021	36	[fruit - berry - raspberry, fruit - tropical - mango]	50/50	1	0.566333
0101	010102000137	February 17, 2021	48	[fruit - berry - raspberry, fruit - tropical - mango]	50/50	1	0.566333
0101	010102000138	February 17, 2021	6	[fruit - berry - blueberry, fruit - citrus - lemon]	.	0	0.1599
0101	010102000139	February 17, 2021	3	[fruit - berry - blueberry, fruit - citrus - lemon]	.	0	0.1599
0101	010102000140	February 17, 2021	0	[fruit - berry - blueberry, fruit - citrus - lemon]	.	0	0.1599
0101	010102000141	February 17, 2021	50	[fruit - berry - blueberry, fruit - citrus - lemon, fruit - other - fruit, fruit - other - fruity, sweets - tart]	50/50	1	0.499667
0101	010102000142	February 17, 2021	25	[fruit - berry - blueberry, fruit - citrus - lemon, fruit - other - fruit, fruit - other - fruity, sweets - tart]	50/50	1	0.499667
0101	010102000143	February 17, 2021	3	[fruit - berry - berry, fruit - berry - blueberry, fruit - berry - raspberry, fruit - citrus - lemon, fruit - other - fruit, fruit - other - fruity]	70/30	0	0.1595
0101	010102000144	February 17, 2021	0	[fruit - berry - berry, fruit - berry - blueberry, fruit - berry - raspberry, fruit - citrus - lemon, fruit - other - fruit, fruit - other - fruity]	70/30	0	0.1595
0101	010102000145	February 17, 2021	6	[fruit - berry - berry, fruit - berry - blueberry, fruit - berry - raspberry, fruit - citrus - lemon, fruit - other - fruit, fruit - other - fruity]	70/30	0	0.1595
0101	010102000146	February 17, 2021	6	[fruit - berry - blueberry, fruit - berry - raspberry, fruit - citrus - lemon, fruit - other - fruit]	70/30	0	0.1595
0101	010102000147	February 17, 2021	3	[fruit - berry - blueberry, fruit - berry - raspberry, fruit - citrus - lemon, fruit - other - fruit]	70/30	0	0.1595
0101	010102000148	February 17, 2021	6	[tobacco - tobacco]	70/30	0	0.283167
0101	010102000149	February 17, 2021	3	[tobacco - tobacco]	70/30	0	0.283167
0101	010102000150	February 17, 2021	36	[tobacco - tobacco]	50/50	1	0.566333
0101	010102000151	February 17, 2021	48	[tobacco - tobacco]	50/50	1	0.566333
0101	010102000152	February 17, 2021	6	[nut - pecan, sweets - butter, sweets - cream, sweets - ice cream]	70/30	0	0.141583
0101	010102000153	February 17, 2021	3	[nut - pecan, sweets - butter, sweets - cream, sweets - ice cream]	70/30	0	0.141583
0101	010102000154	February 17, 2021	6	[sweets - caramel, tobacco - tobacco]	70/30	0	0.141583
0101	010102000155	February 17, 2021	3	[sweets - caramel, tobacco - tobacco]	70/30	0	0.141583
0101	010102000156	February 17, 2021	0	[fruit - other - melon, menthol - menthol]	70/30	0	0.182917
0101	010102000157	February 17, 2021	6	[fruit - other - melon, menthol - menthol]	70/30	0	0.182917
0101	010102000158	February 17, 2021	3	[fruit - other - melon, menthol - menthol]	70/30	0	0.182917
0101	010102000159	February 17, 2021	0	[alcohol - cocktail]	70/30	0	0.182917
0101	010102000160	February 17, 2021	6	[alcohol - cocktail]	70/30	0	0.182917
0101	010102000161	February 17, 2021	3	[alcohol - cocktail]	70/30	0	0.182917
0101	010102000162	February 17, 2021	6	[menthol - menthol, tobacco - tobacco]	70/30	0	0.283167
0101	010102000163	February 17, 2021	3	[menthol - menthol, tobacco - tobacco]	70/30	0	0.283167
0101	010102000164	February 17, 2021	36	[menthol - menthol, tobacco - tobacco]	50/50	1	0.566333
0101	010102000165	February 17, 2021	48	[menthol - menthol, tobacco - tobacco]	50/50	1	0.566333
0101	010102000166	February 17, 2021	6	[other beverages - milk, sweets - honey]	70/30	0	0.265833
0101	010102000167	February 17, 2021	3	[other beverages - milk, sweets - honey]	70/30	0	0.265833
0101	010102000168	February 17, 2021	0	[fruit - berry - strawberry, other beverages - lemonade]	70/30	0	0.182917
0101	010102000169	February 17, 2021	6	[fruit - berry - strawberry, other beverages - lemonade]	70/30	0	0.182917
0101	010102000170	February 17, 2021	3	[fruit - berry - strawberry, other beverages - lemonade]	70/30	0	0.182917
0101	010102000171	February 17, 2021	50	[fruit - berry - strawberry, other beverages - lemonade]	50/50	1	0.365833
0101	010102000172	February 17, 2021	35	[fruit - berry - strawberry, other beverages - lemonade]	50/50	1	0.365833
0101	010102000173	February 17, 2021	50	[fruit - other - apple, fruit - other - fruit]	50/50	1	0.899
0101	010102000174	February 17, 2021	25	[fruit - other - apple, fruit - other - fruit]	50/50	1	0.899
0101	010102000175	February 17, 2021	6	[menthol - menthol, menthol - mint]	70/30	0	0.2825
0101	010102000176	February 17, 2021	3	[menthol - menthol, menthol - mint]	70/30	0	0.2825
0101	010102000177	February 17, 2021	6	[tobacco - tobacco]	70/30	0	0.299167
0101	010102000178	February 17, 2021	3	[tobacco - tobacco]	70/30	0	0.299167
0101	010102000179	February 17, 2021	0	[tobacco - tobacco]	70/30	0	0.299167
0101	010102000180	February 17, 2021	12	[tobacco - tobacco]	70/30	0	0.299167
0101	010102000181	February 17, 2021	6	[alcohol - punch, fruit - other - peach, fruit - tropical - guava, menthol - menthol, other beverages - beverage]	.	0	0.117167
0101	010102000182	February 17, 2021	3	[alcohol - punch, fruit - other - peach, fruit - tropical - guava, menthol - menthol, other beverages - beverage]	.	0	0.117167
0101	010102000183	February 17, 2021	0	[alcohol - punch, fruit - other - peach, fruit - tropical - guava, menthol - menthol, other beverages - beverage]	.	0	0.117167
0101	010102000184	February 17, 2021	6	[alcohol - punch, fruit - other - peach, fruit - tropical - guava, other beverages - beverage]	.	0	0.117167
0101	010102000185	February 17, 2021	3	[alcohol - punch, fruit - other - peach, fruit - tropical - guava, other beverages - beverage]	.	0	0.117167
0101	010102000186	February 17, 2021	0	[alcohol - punch, fruit - other - peach, fruit - tropical - guava, other beverages - beverage]	.	0	0.117167
0101	010102000187	February 17, 2021	6	[fruit - citrus - lemon, sweets - dessert, sweets - lemon curd, sweets - tart]	70/30	0	0.365833
0101	010102000188	February 17, 2021	3	[fruit - citrus - lemon, sweets - dessert, sweets - lemon curd, sweets - tart]	70/30	0	0.365833
0101	010102000189	February 17, 2021	50	[fruit - citrus - lemon, sweets - tart]	50/50	1	0.731667
0101	010102000190	February 17, 2021	30	[fruit - citrus - lemon, sweets - tart]	50/50	1	0.731667
0101	010102000191	February 17, 2021	6	[fruit - other - fruit, menthol - menthol]	70/30	0	0.283167
0101	010102000192	February 17, 2021	3	[fruit - other - fruit, menthol - menthol]	70/30	0	0.283167
0101	010102000193	February 17, 2021	36	[fruit - other - fruit, menthol - menthol]	50/50	1	0.566333
0101	010102000194	February 17, 2021	48	[fruit - other - fruit, menthol - menthol]	50/50	1	0.566333
0101	010102000195	February 17, 2021	6	[tobacco - tobacco]	70/30	0	0.299167
0101	010102000196	February 17, 2021	0	[tobacco - tobacco]	70/30	0	0.299167
0101	010102000197	February 17, 2021	12	[tobacco - tobacco]	70/30	0	0.299167
0101	010102000198	February 17, 2021	3	[fruit - citrus - citrus, fruit - other - grape]	80/20	0	0.283167
0101	010102000199	February 17, 2021	6	[fruit - citrus - citrus, fruit - other - grape]	80/20	0	0.283167
0101	010102000200	February 17, 2021	6	[fruit - other - grape]	75/25	0	0.6475
0101	010102000201	February 17, 2021	0	[fruit - other - grape]	75/25	0	0.6475
0101	010102000202	February 17, 2021	3	[fruit - other - grape]	75/25	0	0.6475
0101	010102000203	February 17, 2021	6	[fruit - other - grape]	75/25	0	0.3699
0101	010102000204	February 17, 2021	0	[fruit - other - grape]	75/25	0	0.3699
0101	010102000205	February 17, 2021	3	[fruit - other - grape]	75/25	0	0.3699
0101	010102000206	February 17, 2021	12	[coffee/tea - mocha, menthol - mint]	.	0
0101	010102000207	February 17, 2021	9	[coffee/tea - mocha, menthol - mint]	.	0
0101	010102000208	February 17, 2021	12	[coffee/tea - mocha, menthol - mint]	.	0
0101	010102000209	February 17, 2021	9	[coffee/tea - mocha, menthol - mint]	.	0
0101	010102000210	February 17, 2021	15	[coffee/tea - mocha, menthol - mint]	.	0
0101	010102000211	February 17, 2021	12	[coffee/tea - mocha, menthol - mint]	.	0
0101	010102000212	February 17, 2021	9	[coffee/tea - mocha, menthol - mint]	.	0
0101	010102000213	February 17, 2021	15	[coffee/tea - mocha, menthol - mint]	.	0
0101	010102000214	February 17, 2021	12	[fruit - other - fruit]	.	0
0101	010102000215	February 17, 2021	9	[fruit - other - fruit]	.	0
0101	010102000216	February 17, 2021	15	[fruit - other - fruit]	.	0
0101	010102000217	February 17, 2021	12	[menthol - mint, tobacco - tobacco]	.	0
0101	010102000218	February 17, 2021	9	[menthol - mint, tobacco - tobacco]	.	0
0101	010102000219	February 17, 2021	15	[menthol - mint, tobacco - tobacco]	.	0
0101	010102000220	February 17, 2021	12	[coffee/tea - mocha, other beverages - pop, tobacco - tobacco]	.	0
0101	010102000221	February 17, 2021	9	[coffee/tea - mocha, other beverages - pop, tobacco - tobacco]	.	0
0101	010102000222	February 17, 2021	15	[coffee/tea - mocha, other beverages - pop, tobacco - tobacco]	.	0
0101	010102000223	February 17, 2021	6	[fruit - tropical - mango]	70/30	0	0.299167
0101	010102000224	February 17, 2021	3	[fruit - tropical - mango]	70/30	0	0.299167
0101	010102000225	February 17, 2021	36	[fruit - tropical - mango]	50/50	1	0.598333
0101	010102000226	February 17, 2021	48	[fruit - tropical - mango]	50/50	1	0.598333
0101	010102000227	February 17, 2021	0	[fruit - berry - strawberry, fruit - other - fruit, fruit - tropical - banana]	70/30	0	0.182917
0101	010102000228	February 17, 2021	6	[fruit - berry - strawberry, fruit - other - fruit, fruit - tropical - banana]	70/30	0	0.182917
0101	010102000229	February 17, 2021	3	[fruit - berry - strawberry, fruit - other - fruit, fruit - tropical - banana]	70/30	0	0.182917
0101	010102000230	February 17, 2021	50	[fruit - other - fruit, fruit - other - fruity]	50/50	1	0.899
0101	010102000231	February 17, 2021	25	[fruit - other - fruit, fruit - other - fruity]	50/50	1	0.899
0101	010102000232	February 17, 2021	50	[fruit - berry - strawberry, fruit - other - apple, fruit - other - fruit, fruit - other - fruity, fruit - other - nectarine]	50/50	1	0.466333
0101	010102000233	February 17, 2021	25	[fruit - berry - strawberry, fruit - other - apple, fruit - other - fruit, fruit - other - fruity, fruit - other - nectarine]	50/50	1	0.466333
0101	010102000234	February 17, 2021	50	[menthol - mint]	50/50	1	0.899
0101	010102000235	February 17, 2021	25	[menthol - mint]	50/50	1	0.899
0101	010102000236	February 17, 2021	3	[sweets - butterscotch, sweets - caramel, sweets - vanilla, tobacco - tobacco]	70/30	0	0.2325
0101	010102000237	February 17, 2021	0	[sweets - butterscotch, sweets - caramel, sweets - vanilla, tobacco - tobacco]	70/30	0	0.2325
0101	010102000238	February 17, 2021	6	[sweets - butterscotch, sweets - caramel, sweets - vanilla, tobacco - tobacco]	70/30	0	0.2325
0101	010102000239	February 17, 2021	3	[alcohol - punch, fruit - berry - strawberry, fruit - other - apple, fruit - other - apricot, fruit - other - fruit, fruit - other - peach, fruit - tropical - pineapple]	70/30	0	0.2325
0101	010102000240	February 17, 2021	0	[alcohol - punch, fruit - berry - strawberry, fruit - other - apple, fruit - other - apricot, fruit - other - fruit, fruit - other - peach, fruit - tropical - pineapple]	70/30	0	0.2325
0101	010102000241	February 17, 2021	6	[fruit - tropical - pineapple, other beverages - lemonade]	70/30	0	0.2325
0101	010102000242	February 17, 2021	3	[fruit - tropical - pineapple, other beverages - lemonade]	70/30	0	0.2325
0101	010102000243	February 17, 2021	0	[fruit - tropical - pineapple, other beverages - lemonade]	70/30	0	0.2325
0101	010102000244	February 17, 2021	6	[fruit - berry - strawberry, sweets - candy, sweets - gummy bear]	70/30	0	0.233167
0101	010102000245	February 17, 2021	3	[fruit - berry - strawberry, sweets - candy, sweets - gummy bear]	70/30	0	0.233167
0101	010102000246	February 17, 2021	0	[fruit - berry - strawberry, sweets - candy, sweets - gummy bear]	70/30	0	0.233167
0101	010102000247	February 17, 2021	6	[fruit - other - grape]	70/30	0	0.283167
0101	010102000248	February 17, 2021	3	[fruit - other - grape]	70/30	0	0.283167
0101	010102000249	February 17, 2021	36	[fruit - other - fruity, fruit - other - grape]	50/50	1	0.566333
0101	010102000250	February 17, 2021	48	[fruit - other - fruity, fruit - other - grape]	50/50	1	0.566333
0101	010102000251	February 17, 2021	0	[fruit - other - honeydew, fruit - other - melon]	70/30	0	0.182917
0101	010102000252	February 17, 2021	6	[fruit - other - honeydew, fruit - other - melon]	70/30	0	0.182917
0101	010102000253	February 17, 2021	3	[fruit - other - honeydew, fruit - other - melon]	70/30	0	0.182917
0101	010102000254	February 17, 2021	50	[fruit - other - honeydew, fruit - other - melon]	50/50	1	0.365833
0101	010102000255	February 17, 2021	35	[fruit - other - honeydew, fruit - other - melon]	50/50	1	0.365833
0101	010102000256	February 17, 2021	6	[fruit - citrus - orange, fruit - tropical - guava, fruit - tropical - pineapple]	70/30	0	0.299167
0101	010102000257	February 17, 2021	3	[fruit - citrus - orange, fruit - tropical - guava, fruit - tropical - pineapple]	70/30	0	0.299167
0101	010102000258	February 17, 2021	0	[fruit - citrus - orange, fruit - tropical - guava, fruit - tropical - pineapple]	70/30	0	0.299167
0101	010102000259	February 17, 2021	12	[fruit - citrus - orange, fruit - tropical - guava, fruit - tropical - pineapple]	70/30	0	0.299167
0101	010102000260	February 17, 2021	3	[fruit - other - fruit, fruit - other - honeydew, fruit - other - melon, other beverages - must]	70/30	1	0.249167
0101	010102000261	February 17, 2021	0	[fruit - other - fruit, fruit - other - honeydew, fruit - other - melon, other beverages - must]	70/30	1	0.249167
0101	010102000262	February 17, 2021	6	[fruit - other - fruit, fruit - other - honeydew, fruit - other - melon, other beverages - must]	70/30	1	0.249167
0101	010102000263	February 17, 2021	50	[fruit - other - honeydew, fruit - other - melon]	50/50	1	0.466333
0101	010102000264	February 17, 2021	25	[fruit - other - honeydew, fruit - other - melon]	50/50	1	0.466333
0101	010102000265	February 17, 2021	50	[fruit - berry - strawberry, fruit - other - apple, sweets - candy, sweets - taffy]	50/50	1	0.377667
0101	010102000266	February 17, 2021	25	[fruit - berry - strawberry, fruit - other - apple, sweets - candy, sweets - taffy]	50/50	1	0.377667
0101	010102000267	February 17, 2021	50	[fruit - berry - raspberry]	50/50	1	0.466333
0101	010102000268	February 17, 2021	25	[fruit - berry - raspberry]	50/50	1	0.466333
0101	010102000269	February 17, 2021	50	[fruit - berry - strawberry, fruit - other - fruit, fruit - other - fruity, fruit - tropical - coconut, fruit - tropical - pineapple, other beverages - milk, sweets - tart]	50/50	1	0.466333
0101	010102000270	February 17, 2021	25	[fruit - berry - strawberry, fruit - other - fruit, fruit - other - fruity, fruit - tropical - coconut, fruit - tropical - pineapple, other beverages - milk, sweets - tart]	50/50	1	0.466333
0101	010102000271	February 17, 2021	50	[fruit - other - watermelon, fruit - tropical - pineapple, other beverages - lemonade, sweets - tart]	50/50	1	0.466333
0101	010102000272	February 17, 2021	25	[fruit - other - watermelon, fruit - tropical - pineapple, other beverages - lemonade, sweets - tart]	50/50	1	0.466333
0101	010102000273	February 17, 2021	50	[sweets - gum]	50/50	1	0.466333
0101	010102000274	February 17, 2021	25	[sweets - gum]	50/50	1	0.466333
0101	010102000275	February 17, 2021	35	[fruit - berry - berry, fruit - other - fruit, fruit - tropical - mango, menthol - menthol, sweets - tart]	50/50	1	0.465
0101	010102000276	February 17, 2021	50	[fruit - berry - berry, fruit - other - fruit, fruit - tropical - mango, menthol - menthol, sweets - tart]	50/50	1	0.465
0101	010102000277	February 17, 2021	50	[fruit - citrus - lime, fruit - other - watermelon, menthol - menthol, other beverages - limeade]	50/50	1	0.899
0101	010102000278	February 17, 2021	25	[fruit - citrus - lime, fruit - other - watermelon, menthol - menthol, other beverages - limeade]	50/50	1	0.899
0101	010102000279	February 17, 2021	50	[fruit - other - fruity, fruit - tropical - mango, menthol - menthol, menthol - mint]	50/50	1	0.466333
0101	010102000280	February 17, 2021	25	[fruit - other - fruity, fruit - tropical - mango, menthol - menthol, menthol - mint]	50/50	1	0.466333
0101	010102000281	February 17, 2021	50	[fruit - berry - strawberry, fruit - citrus - orange, fruit - other - fruit, fruit - tropical - pineapple]	50/50	1	0.466333
0101	010102000282	February 17, 2021	35	[fruit - berry - strawberry, fruit - citrus - orange, fruit - other - fruit, fruit - tropical - pineapple]	50/50	1	0.466333
0101	010102000283	February 17, 2021	24	[fruit - berry - strawberry, fruit - citrus - orange, fruit - other - fruit, fruit - tropical - pineapple]	50/50	1	0.466333
0101	010102000284	February 17, 2021	50	[fruit - tropical - mango]	50/50	1	0.899
0101	010102000285	February 17, 2021	25	[fruit - tropical - mango]	50/50	1	0.899
0101	010102000286	February 17, 2021	24	[alcohol - colada, fruit - berry - blackberry, fruit - berry - strawberry, fruit - other - melon, sweets - jam]	75/25	0	0.2665
0101	010102000287	February 17, 2021	48	[alcohol - colada, fruit - berry - blackberry, fruit - berry - strawberry, fruit - other - melon, sweets - jam]	75/25	0	0.2665
0101	010102000288	February 17, 2021	3	[fruit - berry - blueberry, sweets - butter, sweets - jam, sweets - tart]	75/25	0	0.1595
0101	010102000289	February 17, 2021	0	[fruit - berry - blueberry, sweets - butter, sweets - jam, sweets - tart]	75/25	0	0.1595
0101	010102000290	February 17, 2021	6	[fruit - berry - blueberry, sweets - butter, sweets - jam, sweets - tart]	75/25	0	0.1595
0101	010102000291	February 17, 2021	6	[fruit - berry - blueberry, fruit - citrus - lemon, sweets - tart]	70/30	0	0.1599
0101	010102000292	February 17, 2021	3	[fruit - berry - blueberry, fruit - citrus - lemon, sweets - tart]	70/30	0	0.1599
0101	010102000293	February 17, 2021	0	[fruit - berry - blueberry, fruit - citrus - lemon, sweets - tart]	70/30	0	0.1599
0101	010102000294	February 17, 2021	0	[fruit - other - peach, fruit - other - pear]	70/30	0	0.1599
0101	010102000295	February 17, 2021	6	[fruit - other - peach, fruit - other - pear]	70/30	0	0.1599
0101	010102000296	February 17, 2021	3	[fruit - other - peach, fruit - other - pear]	70/30	0	0.1599
0101	010102000297	February 17, 2021	0	[fruit - citrus - grapefruit, fruit - tropical - pineapple]	70/30	0	0.1599
0101	010102000298	February 17, 2021	6	[fruit - citrus - grapefruit, fruit - tropical - pineapple]	70/30	0	0.1599
0101	010102000299	February 17, 2021	3	[fruit - citrus - grapefruit, fruit - tropical - pineapple]	70/30	0	0.1599
0101	010102000300	February 17, 2021	0	[fruit - berry - strawberry, fruit - other - fruit, fruit - other - kiwi]	70/30	0	0.1599
0101	010102000301	February 17, 2021	6	[fruit - berry - strawberry, fruit - other - fruit, fruit - other - kiwi]	70/30	0	0.1599
0101	010102000302	February 17, 2021	3	[fruit - berry - strawberry, fruit - other - fruit, fruit - other - kiwi]	70/30	0	0.1599
0101	010102000303	February 17, 2021	0	[fruit - citrus - lime, fruit - other - fruit, fruit - other - watermelon, sweets - tart]	70/30	0	0.1599
0101	010102000304	February 17, 2021	6	[fruit - citrus - lime, fruit - other - fruit, fruit - other - watermelon, sweets - tart]	70/30	0	0.1599
0101	010102000305	February 17, 2021	3	[fruit - citrus - lime, fruit - other - fruit, fruit - other - watermelon, sweets - tart]	70/30	0	0.1599
0101	010102000306	February 17, 2021	6	[fruit - other - peach, fruit - tropical - guava]	70/30	0	0.1599
0101	010102000307	February 17, 2021	3	[fruit - other - peach, fruit - tropical - guava]	70/30	0	0.1599
0101	010102000308	February 17, 2021	0	[fruit - other - peach, fruit - tropical - guava]	70/30	0	0.1599
0101	010102000309	February 17, 2021	6	[fruit - other - peach, fruit - tropical - guava, menthol - menthol]	70/30	0	0.1599
0101	010102000310	February 17, 2021	3	[fruit - other - peach, fruit - tropical - guava, menthol - menthol]	70/30	0	0.1599
0101	010102000311	February 17, 2021	0	[fruit - other - peach, fruit - tropical - guava, menthol - menthol]	70/30	0	0.1599
0101	010102000312	February 17, 2021	50	[fruit - other - peach, fruit - tropical - guava]	50/50	1	0.499667
0101	010102000313	February 17, 2021	25	[fruit - other - peach, fruit - tropical - guava]	50/50	1	0.499667
0101	010102000314	February 17, 2021	6	[fruit - other - peach, fruit - other - pear]	70/30	0	0.1599
0101	010102000315	February 17, 2021	3	[fruit - other - peach, fruit - other - pear]	70/30	0	0.1599
0101	010102000316	February 17, 2021	50	[fruit - other - peach, fruit - other - pear, fruit - other - pod]	50/50	1	0.533
0101	010102000317	February 17, 2021	25	[fruit - other - peach, fruit - other - pear, fruit - other - pod]	50/50	1	0.533
0101	010102000318	February 17, 2021	6	[fruit - berry - strawberry, fruit - other - fruit, fruit - other - kiwi]	70/30	0	0.1599
0101	010102000319	February 17, 2021	3	[fruit - berry - strawberry, fruit - other - fruit, fruit - other - kiwi]	70/30	0	0.1599
0101	010102000320	February 17, 2021	0	[fruit - berry - strawberry, fruit - other - fruit, fruit - other - kiwi]	70/30	0	0.1599
0101	010102000321	February 17, 2021	50	[fruit - berry - strawberry, fruit - other - kiwi, fruit - other - pod, sweets - tart]	50/50	1	0.499667
0101	010102000322	February 17, 2021	25	[fruit - berry - strawberry, fruit - other - kiwi, fruit - other - pod, sweets - tart]	50/50	1	0.499667
0101	010102000323	February 17, 2021	50	[fruit - citrus - lime, fruit - other - fruit, fruit - other - watermelon, sweets - tart]	50/50	1	0.499667
0101	010102000324	February 17, 2021	25	[fruit - citrus - lime, fruit - other - fruit, fruit - other - watermelon, sweets - tart]	50/50	1	0.499667
0101	010102000325	February 17, 2021	6	[fruit - other - apple]	70/30	0	0.283167
0101	010102000326	February 17, 2021	3	[fruit - other - apple]	70/30	0	0.283167
0101	010102000327	February 17, 2021	36	[fruit - other - apple]	50/50	1	0.566333
0101	010102000328	February 17, 2021	48	[fruit - other - apple]	50/50	1	0.566333
0101	010102000329	February 17, 2021	6	[fruit - berry - berry]	70/30	0	0.299167
0101	010102000330	February 17, 2021	3	[fruit - berry - berry]	70/30	0	0.299167
0101	010102000331	February 17, 2021	36	[fruit - berry - berry]	50/50	1	0.598333
0101	010102000332	February 17, 2021	48	[fruit - berry - berry]	50/50	1	0.598333
0101	010102000333	February 17, 2021	6	[fruit - other - fruit, sweets - candy]	70/30	0	0.1799
0101	010102000334	February 17, 2021	6	[fruit - berry - strawberry, fruit - other - fruity, sweets - custard, sweets - vanilla]	70/30	0	0.1695
0101	010102000335	February 17, 2021	3	[fruit - berry - strawberry, fruit - other - fruity, sweets - custard, sweets - vanilla]	70/30	0	0.1695
0101	010102000336	February 17, 2021	0	[fruit - berry - strawberry, fruit - other - fruity, sweets - custard, sweets - vanilla]	70/30	0	0.1695
0101	010102000337	February 17, 2021	6	[fruit - berry - berry, fruit - other - kiwi]	70/30	0	0.265833
0101	010102000338	February 17, 2021	3	[fruit - berry - berry, fruit - other - kiwi]	70/30	0	0.265833
0101	010102000339	February 17, 2021	36	[fruit - berry - berry, fruit - other - kiwi]	70/30	1	0.565
0101	010102000340	February 17, 2021	18	[fruit - berry - berry, fruit - other - kiwi]	70/30	1	0.565
0101	010102000341	February 17, 2021	6	[fruit - berry - strawberry, fruit - other - fruit, fruit - tropical - coconut, fruit - tropical - pineapple]	70/30	0	0.299167
0101	010102000342	February 17, 2021	3	[fruit - berry - strawberry, fruit - other - fruit, fruit - tropical - coconut, fruit - tropical - pineapple]	70/30	0	0.299167
0101	010102000343	February 17, 2021	0	[fruit - berry - strawberry, fruit - other - fruit, fruit - tropical - coconut, fruit - tropical - pineapple]	70/30	0	0.299167
0101	010102000344	February 17, 2021	12	[fruit - berry - strawberry, fruit - other - fruit, fruit - tropical - coconut, fruit - tropical - pineapple]	70/30	0	0.299167
0101	010102000345	February 17, 2021	6	[fruit - citrus - citrus, fruit - citrus - lemon, fruit - citrus - lime, sweets - tart]	70/30	0	0.283167
0101	010102000346	February 17, 2021	3	[fruit - citrus - citrus, fruit - citrus - lemon, fruit - citrus - lime, sweets - tart]	70/30	0	0.283167
0101	010102000347	February 17, 2021	36	[fruit - citrus - citrus, fruit - citrus - lemon, fruit - citrus - lime]	50/50	1	0.566333
0101	010102000348	February 17, 2021	48	[fruit - citrus - citrus, fruit - citrus - lemon, fruit - citrus - lime]	50/50	1	0.566333
0101	010102000349	February 17, 2021	6	[fruit - berry - strawberry, fruit - other - fruit, fruit - tropical - banana]	70/30	0	0.124583
0101	010102000350	February 17, 2021	3	[fruit - berry - strawberry, fruit - other - fruit, fruit - tropical - banana]	70/30	0	0.124583
0101	010102000351	February 17, 2021	0	[fruit - berry - strawberry, fruit - other - fruit, fruit - tropical - banana]	70/30	0	0.124583
0101	010102000352	February 17, 2021	6	[fruit - other - fruit, fruit - tropical - mango, sweets - tart]	75/25	0	0.249167
0101	010102000353	February 17, 2021	3	[fruit - other - fruit, fruit - tropical - mango, sweets - tart]	75/25	0	0.249167
0101	010102000354	February 17, 2021	0	[fruit - other - fruit, fruit - tropical - mango, sweets - tart]	75/25	0	0.249167
0101	010102000355	February 17, 2021	48	[fruit - tropical - mango]	50/50	1	0.498333
0101	010102000356	February 17, 2021	28	[fruit - tropical - mango]	50/50	1	0.498333
0101	010102000357	February 17, 2021	6	[fruit - tropical - mango, menthol - menthol]	70/30	0	0.249167
0101	010102000358	February 17, 2021	3	[fruit - tropical - mango, menthol - menthol]	70/30	0	0.249167
0101	010102000359	February 17, 2021	0	[fruit - tropical - mango, menthol - menthol]	70/30	0	0.249167
0101	010102000360	February 17, 2021	48	[fruit - tropical - mango, menthol - menthol]	50/50	1	0.498333
0101	010102000361	February 17, 2021	28	[fruit - tropical - mango, menthol - menthol]	50/50	1	0.498333
0101	010102000362	February 17, 2021	6	[fruit - tropical - mango]	70/30	0	0.265833
0101	010102000363	February 17, 2021	3	[fruit - tropical - mango]	70/30	0	0.265833
0101	010102000364	February 17, 2021	6	[fruit - berry - berry, fruit - other - fruity, fruit - tropical - mango]	70/30	0	0.2325
0101	010102000365	February 17, 2021	0	[fruit - berry - berry, fruit - other - fruity, fruit - tropical - mango]	70/30	0	0.2325
0101	010102000366	February 17, 2021	3	[fruit - berry - berry, fruit - other - fruity, fruit - tropical - mango]	70/30	0	0.2325
0101	010102000367	February 17, 2021	6	[fruit - other - fruity, fruit - tropical - guava]	70/30	0	0.1599
0101	010102000368	February 17, 2021	3	[fruit - other - fruity, fruit - tropical - guava]	70/30	0	0.1599
0101	010102000369	February 17, 2021	3	[fruit - berry - berry, fruit - other - melon, menthol - menthol]	70/30	0	0.2325
0101	010102000370	February 17, 2021	6	[fruit - berry - berry, fruit - other - melon, menthol - menthol]	70/30	0	0.2325
0101	010102000371	February 17, 2021	6	[alcohol - punch, fruit - other - fruit, fruit - other - honeydew, fruit - other - melon, fruit - tropical - pineapple, menthol - menthol]	70/30	0	0.299167
0101	010102000372	February 17, 2021	3	[alcohol - punch, fruit - other - fruit, fruit - other - honeydew, fruit - other - melon, fruit - tropical - pineapple, menthol - menthol]	70/30	0	0.299167
0101	010102000373	February 17, 2021	0	[alcohol - punch, fruit - other - fruit, fruit - other - honeydew, fruit - other - melon, fruit - tropical - pineapple, menthol - menthol]	70/30	0	0.299167
0101	010102000374	February 17, 2021	12	[alcohol - punch, fruit - other - fruit, fruit - other - honeydew, fruit - other - melon, fruit - tropical - pineapple, menthol - menthol]	70/30	0	0.299167
0101	010102000375	February 17, 2021	6	[fruit - other - fruit, menthol - menthol]	70/30	0	0.182917
0101	010102000376	February 17, 2021	12	[fruit - other - fruit, menthol - menthol]	70/30	0	0.182917
0101	010102000377	February 17, 2021	18	[fruit - other - fruit, menthol - menthol]	70/30	0	0.182917
0101	010102000378	February 17, 2021	3	[fruit - other - fruit, menthol - menthol]	70/30	0	0.182917
0101	010102000379	February 17, 2021	50	[fruit - other - fruit, menthol - menthol]	50/50	1	0.365833
0101	010102000380	February 17, 2021	35	[fruit - other - fruit, menthol - menthol]	50/50	1	0.365833
0101	010102000381	February 17, 2021	50	[menthol - menthol, menthol - mint]	50/50	1	0.365833
0101	010102000382	February 17, 2021	35	[menthol - menthol, menthol - mint]	50/50	1	0.365833
0101	010102000383	February 17, 2021	6	[menthol - mint]	70/30	0	0.283167
0101	010102000384	February 17, 2021	3	[menthol - mint]	70/30	0	0.283167
0101	010102000385	February 17, 2021	36	[menthol - mint]	50/50	1	0.566333
0101	010102000386	February 17, 2021	48	[menthol - mint]	50/50	1	0.566333
0101	010102000387	February 17, 2021	50	[menthol - menthol, menthol - mint]	50/50	1	0.498333
0101	010102000388	February 17, 2021	35	[menthol - menthol, menthol - mint]	50/50	1	0.498333
0101	010102000389	February 17, 2021	6	[menthol - mint, tobacco - tobacco]	70/30	0	0.299167
0101	010102000390	February 17, 2021	3	[menthol - mint, tobacco - tobacco]	70/30	0	0.299167
0101	010102000391	February 17, 2021	36	[menthol - mint, tobacco - tobacco]	50/50	1	0.598333
0101	010102000392	February 17, 2021	48	[menthol - mint, tobacco - tobacco]	50/50	1	0.598333
0101	010102000393	February 17, 2021	6	[fruit - berry - berry]	70/30	0	0.299167
0101	010102000394	February 17, 2021	3	[fruit - berry - berry]	70/30	0	0.299167
0101	010102000395	February 17, 2021	36	[fruit - berry - berry]	50/50	1	0.598333
0101	010102000396	February 17, 2021	48	[fruit - berry - berry]	50/50	1	0.598333
0101	010102000397	February 17, 2021	3	[fruit - berry - berry, fruit - other - fruit]	70/30	0	0.1595
0101	010102000398	February 17, 2021	6	[fruit - berry - berry, fruit - other - fruit]	70/30	0	0.1595
0101	010102000399	February 17, 2021	36	[alcohol - punch, fruit - berry - strawberry, fruit - citrus - orange, fruit - tropical - guava, fruit - tropical - mango, other beverages - lemonade]	.	0	0.599444
0101	010102000400	February 17, 2021	18	[alcohol - punch, fruit - berry - strawberry, fruit - citrus - orange, fruit - tropical - guava, fruit - tropical - mango, other beverages - lemonade]	.	0	0.599444
0101	010102000401	February 17, 2021	6	[fruit - berry - strawberry, fruit - other - kiwi, fruit - other - pomegranate, fruit - tropical - mango, menthol - menthol]	60/40	1	0.483167
0101	010102000402	February 17, 2021	3	[fruit - berry - strawberry, fruit - other - kiwi, fruit - other - pomegranate, fruit - tropical - mango, menthol - menthol]	60/40	1	0.483167
0101	010102000403	February 17, 2021	6	[alcohol - cocktail, fruit - berry - berry, fruit - berry - blackberry, fruit - berry - blueberry, fruit - citrus - lemon, fruit - citrus - orange, fruit - other - fruit, fruit - other - passion fruit, fruit - other - peach, fruit - tropical - guava, fruit - tropical - mango, sweets - cream]	.	0	0.299722
0101	010102000404	February 17, 2021	3	[alcohol - cocktail, fruit - berry - berry, fruit - berry - blackberry, fruit - berry - blueberry, fruit - citrus - lemon, fruit - citrus - orange, fruit - other - fruit, fruit - other - passion fruit, fruit - other - peach, fruit - tropical - guava, fruit - tropical - mango, sweets - cream]	.	0	0.299722
0101	010102000405	February 17, 2021	6	[fruit - berry - strawberry, fruit - tropical - coconut, fruit - tropical - mango, fruit - tropical - pineapple, menthol - menthol]	.	0	0.374583
0101	010102000406	February 17, 2021	3	[fruit - berry - strawberry, fruit - tropical - coconut, fruit - tropical - mango, fruit - tropical - pineapple, menthol - menthol]	.	0	0.374583
0101	010102000407	February 17, 2021	0	[fruit - berry - berry, fruit - other - fruit, menthol - menthol, sweets - honey]	.	0	0.333056
0101	010102000408	February 17, 2021	12	[fruit - berry - berry, fruit - other - fruit, menthol - menthol, sweets - honey]	.	0	0.333056
0101	010102000409	February 17, 2021	6	[fruit - berry - berry, fruit - other - fruit, menthol - menthol, sweets - honey]	.	0	0.333056
0101	010102000410	February 17, 2021	3	[fruit - berry - berry, fruit - other - fruit, menthol - menthol, sweets - honey]	.	0	0.333056
0101	010102000411	February 17, 2021	6	[fruit - berry - strawberry, fruit - other - kiwi, fruit - other - pomegranate, fruit - tropical - coconut, fruit - tropical - pineapple, menthol - menthol]	.	1	0.665
0101	010102000412	February 17, 2021	3	[fruit - berry - strawberry, fruit - other - kiwi, fruit - other - pomegranate, fruit - tropical - coconut, fruit - tropical - pineapple, menthol - menthol]	.	1	0.665
0101	010102000413	February 17, 2021	24	[fruit - citrus - citrus, fruit - citrus - mandarin, fruit - other - pod, fruit - tropical - jackfruit]	50/50	1	0.599667
0101	010102000414	February 17, 2021	48	[fruit - citrus - citrus, fruit - citrus - mandarin, fruit - other - pod, fruit - tropical - jackfruit]	50/50	1	0.599667
0101	010102000415	February 17, 2021	48	[fruit - other - kiwi, fruit - other - pod]	50/50	1	0.599667
0101	010102000416	February 17, 2021	24	[fruit - other - kiwi, fruit - other - pod]	50/50	1	0.599667
0101	010102000417	February 17, 2021	6	[fruit - berry - raspberry, fruit - berry - strawberry]	70/30	0	0.1599
0101	010102000418	February 17, 2021	3	[fruit - berry - raspberry, fruit - berry - strawberry]	70/30	0	0.1599
0101	010102000419	February 17, 2021	6	[fruit - berry - raspberry, fruit - berry - strawberry]	70/30	0	0.1599
0101	010102000420	February 17, 2021	3	[fruit - berry - raspberry, fruit - berry - strawberry]	70/30	0	0.1599
0101	010102000421	February 17, 2021	6	[fruit - berry - strawberry, fruit - other - kiwi]	70/30	0	0.1599
0101	010102000422	February 17, 2021	3	[fruit - berry - strawberry, fruit - other - kiwi]	70/30	0	0.1599
0101	010102000423	February 17, 2021	6	[other beverages - milk, spice - cinnamon, sweets - cereals]	70/30	0	0.1599
0101	010102000424	February 17, 2021	3	[other beverages - milk, spice - cinnamon, sweets - cereals]	70/30	0	0.1599
0101	010102000425	February 17, 2021	6	[fruit - berry - raspberry, fruit - berry - strawberry, other beverages - lemonade]	70/30	0	0.1599
0101	010102000426	February 17, 2021	3	[fruit - berry - raspberry, fruit - berry - strawberry, other beverages - lemonade]	70/30	0	0.1599
0101	010102000427	February 17, 2021	6	[fruit - berry - raspberry, fruit - other - fruit]	70/30	0	0.1599
0101	010102000428	February 17, 2021	3	[fruit - berry - raspberry, fruit - other - fruit]	70/30	0	0.1599
0101	010102000429	February 17, 2021	3	[fruit - berry - gooseberry, fruit - citrus - citrus, fruit - citrus - orange, fruit - other - fruit, fruit - other - fruity, fruit - tropical - banana]	70/30	0	0.249833
0101	010102000430	February 17, 2021	0	[fruit - berry - gooseberry, fruit - citrus - citrus, fruit - citrus - orange, fruit - other - fruit, fruit - other - fruity, fruit - tropical - banana]	70/30	0	0.249833
0101	010102000431	February 17, 2021	6	[fruit - berry - strawberry, fruit - citrus - citrus, fruit - other - apple, fruit - other - fruit, fruit - other - fruity, fruit - other - nectarine]	70/30	0	0.2325
0101	010102000432	February 17, 2021	3	[fruit - berry - strawberry, fruit - citrus - citrus, fruit - other - apple, fruit - other - fruit, fruit - other - fruity, fruit - other - nectarine]	70/30	0	0.2325
0101	010102000433	February 17, 2021	0	[fruit - berry - strawberry, fruit - citrus - citrus, fruit - other - apple, fruit - other - fruit, fruit - other - fruity, fruit - other - nectarine]	70/30	0	0.2325
0101	010102000434	February 17, 2021	3	[fruit - berry - huckleberry, fruit - other - fruit, fruit - other - pear, fruit - tropical - acai]	80/20	0	0.2325
0101	010102000435	February 17, 2021	0	[fruit - berry - huckleberry, fruit - other - fruit, fruit - other - pear, fruit - tropical - acai]	80/20	0	0.2325
0101	010102000436	February 17, 2021	6	[fruit - berry - berry, fruit - other - fruit, fruit - other - honeydew, fruit - other - kiwi, fruit - other - melon, menthol - mint, sweets - tart]	70/30	0	0.249167
0101	010102000437	February 17, 2021	3	[fruit - berry - berry, fruit - other - fruit, fruit - other - honeydew, fruit - other - kiwi, fruit - other - melon, menthol - mint, sweets - tart]	70/30	0	0.249167
0101	010102000438	February 17, 2021	0	[fruit - berry - berry, fruit - other - fruit, fruit - other - honeydew, fruit - other - kiwi, fruit - other - melon, menthol - mint, sweets - tart]	70/30	0	0.249167
0101	010102000439	February 17, 2021	50	[fruit - berry - strawberry, fruit - other - apple, fruit - tropical - mango, tobacco - tobacco]	.	1	0.599667
0101	010102000440	February 17, 2021	25	[fruit - berry - strawberry, fruit - other - apple, fruit - tropical - mango, tobacco - tobacco]	.	1	0.599667
0101	010102000441	February 17, 2021	6	[fruit - other - peach, fruit - tropical - coconut, fruit - tropical - papaya]	70/30	0	0.2325
0101	010102000442	February 17, 2021	3	[fruit - other - peach, fruit - tropical - coconut, fruit - tropical - papaya]	70/30	0	0.2325
0101	010102000443	February 17, 2021	0	[fruit - other - peach, fruit - tropical - coconut, fruit - tropical - papaya]	70/30	0	0.2325
0101	010102000444	February 17, 2021	6	[fruit - berry - strawberry, fruit - other - fruit, fruit - tropical - guava, fruit - tropical - jackfruit, fruit - tropical - mango]	70/30	0	0.2325
0101	010102000445	February 17, 2021	3	[fruit - berry - strawberry, fruit - other - fruit, fruit - tropical - guava, fruit - tropical - jackfruit, fruit - tropical - mango]	70/30	0	0.2325
0101	010102000446	February 17, 2021	0	[fruit - berry - strawberry, fruit - other - fruit, fruit - tropical - guava, fruit - tropical - jackfruit, fruit - tropical - mango]	70/30	0	0.2325
0101	010102000447	February 17, 2021	6	[fruit - tropical - guava]	70/30	0	0.3325
0101	010102000448	February 17, 2021	3	[fruit - tropical - guava]	70/30	0	0.3325
0101	010102000449	February 17, 2021	6	[fruit - other - fruit, fruit - other - peach, fruit - tropical - mango, menthol - menthol]	70/30	0	0.1695
0101	010102000450	February 17, 2021	3	[fruit - other - fruit, fruit - other - peach, fruit - tropical - mango, menthol - menthol]	70/30	0	0.1695
0101	010102000451	February 17, 2021	0	[fruit - other - fruit, fruit - other - peach, fruit - tropical - mango, menthol - menthol]	70/30	0	0.1695
0101	010102000452	February 17, 2021	6	[fruit - tropical - banana, nut - peanut, sweets - butter, sweets - jam]	75/25	0	0.1595
0101	010102000453	February 17, 2021	3	[fruit - tropical - banana, nut - peanut, sweets - butter, sweets - jam]	75/25	0	0.1595
0101	010102000454	February 17, 2021	24	[fruit - tropical - banana, nut - peanut, sweets - butter, sweets - jam]	50/50	1	0.498333
0101	010102000455	February 17, 2021	48	[fruit - tropical - banana, nut - peanut, sweets - butter, sweets - jam]	50/50	1	0.498333
0101	010102000456	February 17, 2021	6	[fruit - berry - berry, fruit - berry - strawberry, fruit - tropical - coconut, fruit - tropical - pineapple]	60/40	1	0.533167
0101	010102000457	February 17, 2021	3	[fruit - berry - berry, fruit - berry - strawberry, fruit - tropical - coconut, fruit - tropical - pineapple]	60/40	1	0.533167
0101	010102000458	February 17, 2021	0	[fruit - other - fruit]	70/30	0	0.166583
0101	010102000459	February 17, 2021	6	[fruit - other - fruit]	70/30	0	0.166583
0101	010102000460	February 17, 2021	3	[fruit - other - fruit]	70/30	0	0.166583
0101	010102000461	February 17, 2021	6	[fruit - other - fruit, fruit - tropical - pineapple]	70/30	0	0.283167
0101	010102000462	February 17, 2021	3	[fruit - other - fruit, fruit - tropical - pineapple]	70/30	0	0.283167
0101	010102000463	February 17, 2021	6	[fruit - citrus - grapefruit, fruit - tropical - pineapple]	70/30	0	0.1599
0101	010102000464	February 17, 2021	3	[fruit - citrus - grapefruit, fruit - tropical - pineapple]	70/30	0	0.1599
0101	010102000465	February 17, 2021	0	[fruit - citrus - grapefruit, fruit - tropical - pineapple]	70/30	0	0.1599
0101	010102000466	February 17, 2021	50	[alcohol - bitter, alcohol - bitters, fruit - citrus - grapefruit, fruit - tropical - pineapple]	50/50	1	0.499667
0101	010102000467	February 17, 2021	25	[alcohol - bitter, alcohol - bitters, fruit - citrus - grapefruit, fruit - tropical - pineapple]	50/50	1	0.499667
0101	010102000468	February 17, 2021	36	[fruit - tropical - pineapple]	50/50	1	0.566333
0101	010102000469	February 17, 2021	48	[fruit - tropical - pineapple]	50/50	1	0.566333
0101	010102000470	February 17, 2021	0	[alcohol - punch, menthol - menthol, other beverages - lemonade]	70/30	0	0.182917
0101	010102000471	February 17, 2021	6	[alcohol - punch, menthol - menthol, other beverages - lemonade]	70/30	0	0.182917
0101	010102000472	February 17, 2021	3	[alcohol - punch, menthol - menthol, other beverages - lemonade]	70/30	0	0.182917
0101	010102000473	February 17, 2021	50	[alcohol - punch, menthol - menthol, other beverages - lemonade]	50/50	1	0.365833
0101	010102000474	February 17, 2021	35	[alcohol - punch, menthol - menthol, other beverages - lemonade]	50/50	1	0.365833
0101	010102000475	February 17, 2021	0	[fruit - berry - strawberry, other beverages - lemonade]	70/30	0	0.182917
0101	010102000476	February 17, 2021	6	[fruit - berry - strawberry, other beverages - lemonade]	70/30	0	0.182917
0101	010102000477	February 17, 2021	3	[fruit - berry - strawberry, other beverages - lemonade]	70/30	0	0.182917
0101	010102000478	February 17, 2021	50	[fruit - berry - strawberry, other beverages - lemonade]	50/50	1	0.365833
0101	010102000479	February 17, 2021	35	[fruit - berry - strawberry, other beverages - lemonade]	50/50	1	0.365833
0101	010102000480	February 17, 2021	50	[fruit - berry - raspberry, fruit - berry - strawberry, fruit - citrus - orange, fruit - other - almond, fruit - tropical - pineapple, nut - almond, other beverages - milk, sweets - butter, sweets - chocolate, sweets - cookie, tobacco - tobacco]	.	1	0.599583
0101	010102000481	February 17, 2021	24	[fruit - berry - raspberry, fruit - berry - strawberry, fruit - citrus - orange, fruit - other - almond, fruit - tropical - pineapple, nut - almond, other beverages - milk, sweets - butter, sweets - chocolate, sweets - cookie, tobacco - tobacco]	.	1	0.599583
0101	010102000482	February 17, 2021	35	[fruit - berry - raspberry, fruit - berry - strawberry, fruit - citrus - orange, fruit - other - almond, fruit - tropical - pineapple, nut - almond, other beverages - milk, sweets - butter, sweets - chocolate, sweets - cookie, tobacco - tobacco]	.	1	0.599583
0101	010102000483	February 17, 2021	6	[alcohol - punch, fruit - berry - berry, other beverages - lemonade]	50/50	0	0.249167
0101	010102000484	February 17, 2021	3	[alcohol - punch, fruit - berry - berry, other beverages - lemonade]	50/50	0	0.249167
0101	010102000485	February 17, 2021	0	[alcohol - punch, fruit - berry - berry, other beverages - lemonade]	50/50	0	0.249167
0101	010102000486	February 17, 2021	48	[alcohol - punch, fruit - berry - berry, other beverages - lemonade]	50/50	1	0.498333
0101	010102000487	February 17, 2021	28	[alcohol - punch, fruit - berry - berry, other beverages - lemonade]	50/50	1	0.498333
0101	010102000488	February 17, 2021	6	[alcohol - punch, fruit - berry - berry, menthol - menthol]	70/30	0	0.249167
0101	010102000489	February 17, 2021	3	[alcohol - punch, fruit - berry - berry, menthol - menthol]	70/30	0	0.249167
0101	010102000490	February 17, 2021	0	[alcohol - punch, fruit - berry - berry, menthol - menthol]	70/30	0	0.249167
0101	010102000491	February 17, 2021	48	[alcohol - punch, fruit - berry - berry, menthol - menthol]	50/50	1	0.498333
0101	010102000492	February 17, 2021	28	[alcohol - punch, fruit - berry - berry, menthol - menthol]	50/50	1	0.498333
0101	010102000493	February 17, 2021	0	[fruit - other - grape]	70/30	0	0.182917
0101	010102000494	February 17, 2021	6	[fruit - other - grape]	70/30	0	0.182917
0101	010102000495	February 17, 2021	3	[fruit - other - grape]	70/30	0	0.182917
0101	010102000496	February 17, 2021	0	[fruit - berry - berry, other beverages - lemonade]	70/30	0	0.182917
0101	010102000497	February 17, 2021	3	[fruit - berry - berry, other beverages - lemonade]	70/30	0	0.182917
0101	010102000498	February 17, 2021	6	[fruit - berry - berry, other beverages - lemonade]	70/30	0	0.182917
0101	010102000499	February 17, 2021	50	[fruit - berry - berry, other beverages - lemonade, sweets - tart]	50/50	1	0.365833
0101	010102000500	February 17, 2021	35	[fruit - berry - berry, other beverages - lemonade, sweets - tart]	50/50	1	0.365833
0101	010102000501	February 17, 2021	6	[fruit - other - fruit, fruit - other - fruity]	70/30	0	0.249167
0101	010102000502	February 17, 2021	3	[fruit - other - fruit, fruit - other - fruity]	70/30	0	0.249167
0101	010102000503	February 17, 2021	0	[fruit - other - fruit, fruit - other - fruity]	70/30	0	0.249167
0101	010102000504	February 17, 2021	48	[fruit - other - fruit, fruit - other - fruity]	50/50	1	0.498333
0101	010102000505	February 17, 2021	28	[fruit - other - fruit, fruit - other - fruity]	50/50	1	0.498333
0101	010102000506	February 17, 2021	6	[fruit - other - fruit, menthol - menthol]	70/30	0	0.249167
0101	010102000507	February 17, 2021	3	[fruit - other - fruit, menthol - menthol]	70/30	0	0.249167
0101	010102000508	February 17, 2021	0	[fruit - other - fruit, menthol - menthol]	70/30	0	0.249167
0101	010102000509	February 17, 2021	48	[fruit - other - fruit, menthol - menthol]	50/50	1	0.498333
0101	010102000510	February 17, 2021	28	[fruit - other - fruit, menthol - menthol]	50/50	1	0.498333
0101	010102000511	February 17, 2021	0	[fruit - other - fruit]	70/30	0	0.182917
0101	010102000512	February 17, 2021	6	[fruit - other - fruit]	70/30	0	0.182917
0101	010102000513	February 17, 2021	3	[fruit - other - fruit]	70/30	0	0.182917
0101	010102000514	February 17, 2021	6	[fruit - berry - berry, fruit - berry - blackberry, fruit - berry - blueberry, fruit - citrus - lemon, sweets - tart]	70/30	0	0.299167
0101	010102000515	February 17, 2021	3	[fruit - berry - berry, fruit - berry - blackberry, fruit - berry - blueberry, fruit - citrus - lemon, sweets - tart]	70/30	0	0.299167
0101	010102000516	February 17, 2021	0	[fruit - berry - berry, fruit - berry - blackberry, fruit - berry - blueberry, fruit - citrus - lemon, sweets - tart]	70/30	0	0.299167
0101	010102000517	February 17, 2021	12	[fruit - berry - berry, fruit - berry - blackberry, fruit - berry - blueberry, fruit - citrus - lemon, sweets - tart]	70/30	0	0.299167
0101	010102000518	February 17, 2021	0	[fruit - other - watermelon, other beverages - lemonade, sweets - tart]	70/30	0	0.182917
0101	010102000519	February 17, 2021	6	[fruit - other - watermelon, other beverages - lemonade, sweets - tart]	70/30	0	0.182917
0101	010102000520	February 17, 2021	3	[fruit - other - watermelon, other beverages - lemonade, sweets - tart]	70/30	0	0.182917
0101	010102000521	February 17, 2021	50	[fruit - other - watermelon, other beverages - lemonade]	50/50	1	0.365833
0101	010102000522	February 17, 2021	35	[fruit - other - watermelon, other beverages - lemonade]	50/50	1	0.365833
0101	010102000523	February 17, 2021	24	[fruit - other - pod, tobacco - tobacco]	.	0	2.49286
0101	010102000524	February 17, 2021	50	[fruit - other - pod, tobacco - tobacco]	.	0	2.49286
0101	010102000525	February 17, 2021	6	[fruit - berry - blueberry]	70/30	0	0.283167
0101	010102000526	February 17, 2021	3	[fruit - berry - blueberry]	70/30	0	0.283167
0101	010102000527	February 17, 2021	36	[fruit - berry - blueberry]	50/50	0	0.566333
0101	010102000528	February 17, 2021	48	[fruit - berry - blueberry]	50/50	0	0.566333
0101	010102000529	February 17, 2021	6	[fruit - other - watermelon]	70/30	0	0.283167
0101	010102000530	February 17, 2021	3	[fruit - other - watermelon]	70/30	0	0.283167
0101	010102000531	February 17, 2021	36	[fruit - other - watermelon]	50/50	1	0.566333
0101	010102000532	February 17, 2021	48	[fruit - other - watermelon]	50/50	1	0.566333
0101	010102000533	February 17, 2021	6	[tobacco - tobacco]	70/30	0	0.299167
0101	010102000534	February 17, 2021	3	[tobacco - tobacco]	70/30	0	0.299167
0101	010102000535	February 17, 2021	36	[tobacco - tobacco]	50/50	1	0.598333
0101	010102000536	February 17, 2021	48	[tobacco - tobacco]	50/50	1	0.598333
0101	010102000537	February 17, 2021	50	[fruit - berry - raspberry, other beverages - lemonade, sweets - tart]	50/50	1	0.466333
0101	010102000538	February 17, 2021	25	[fruit - berry - raspberry, other beverages - lemonade, sweets - tart]	50/50	1	0.466333
0101	010102000539	February 17, 2021	0	[fruit - other - watermelon]	70/30	0	0.182917
0101	010102000540	February 17, 2021	6	[fruit - other - watermelon]	70/30	0	0.182917
0101	010102000541	February 17, 2021	3	[fruit - other - watermelon]	70/30	0	0.182917
0101	010102000542	February 17, 2021	50	[tobacco - tobacco]	50/50	1	0.899
0101	010102000543	February 17, 2021	25	[tobacco - tobacco]	50/50	1	0.899
0101	010102000544	February 17, 2021	0	[fruit - berry - strawberry, fruit - other - fruity, fruit - other - kiwi]	70/30	0	0.182917
0101	010102000545	February 17, 2021	6	[fruit - berry - strawberry, fruit - other - fruity, fruit - other - kiwi]	70/30	0	0.182917
0101	010102000546	February 17, 2021	3	[fruit - berry - strawberry, fruit - other - fruity, fruit - other - kiwi]	70/30	0	0.182917
0101	010102000547	February 17, 2021	50	[fruit - other - grape, fruit - tropical - starfruit]	50/50	1	0.466333
0101	010102000548	February 17, 2021	25	[fruit - other - grape, fruit - tropical - starfruit]	50/50	1	0.466333
0101	010102000549	February 17, 2021	48	[fruit - berry - strawberry]	50/50	1	0.599667
0101	010102000550	February 17, 2021	24	[fruit - berry - strawberry]	50/50	1	0.599667
0101	010102000551	February 17, 2021	6	[fruit - berry - strawberry, fruit - tropical - banana]	70/30	0	0.265833
0101	010102000552	February 17, 2021	3	[fruit - berry - strawberry, fruit - tropical - banana]	70/30	0	0.265833
0101	010102000553	February 17, 2021	6	[fruit - berry - strawberry, fruit - tropical - banana, sweets - cream, sweets - ice cream]	70/30	0	0.141583
0101	010102000554	February 17, 2021	3	[fruit - berry - strawberry, fruit - tropical - banana, sweets - cream, sweets - ice cream]	70/30	0	0.141583
0101	010102000555	February 17, 2021	6	[fruit - berry - strawberry, fruit - other - fruit]	70/30	0	0.249167
0101	010102000556	February 17, 2021	3	[fruit - berry - strawberry, fruit - other - fruit]	70/30	0	0.249167
0101	010102000557	February 17, 2021	0	[fruit - berry - strawberry, fruit - other - fruit]	70/30	0	0.249167
0101	010102000558	February 17, 2021	48	[fruit - berry - strawberry, fruit - other - fruit]	50/50	1	0.498333
0101	010102000559	February 17, 2021	28	[fruit - berry - strawberry, fruit - other - fruit]	50/50	1	0.498333
0101	010102000560	February 17, 2021	6	[fruit - berry - strawberry]	70/30	0	0.283167
0101	010102000561	February 17, 2021	3	[fruit - berry - strawberry]	70/30	0	0.283167
0101	010102000562	February 17, 2021	48	[fruit - berry - strawberry, sweets - custard]	50/50	1	0.498333
0101	010102000563	February 17, 2021	24	[fruit - berry - strawberry, sweets - custard]	50/50	1	0.498333
0101	010102000564	February 17, 2021	6	[fruit - berry - strawberry, menthol - menthol]	70/30	0	0.249167
0101	010102000565	February 17, 2021	3	[fruit - berry - strawberry, menthol - menthol]	70/30	0	0.249167
0101	010102000566	February 17, 2021	0	[fruit - berry - strawberry, menthol - menthol]	70/30	0	0.249167
0101	010102000567	February 17, 2021	48	[fruit - berry - strawberry, menthol - menthol]	50/50	1	0.498333
0101	010102000568	February 17, 2021	28	[fruit - berry - strawberry, menthol - menthol]	50/50	1	0.498333
0101	010102000569	February 17, 2021	6	[fruit - berry - strawberry, fruit - other - fruit, fruit - other - kiwi, sweets - tart]	70/30	0	0.283167
0101	010102000570	February 17, 2021	3	[fruit - berry - strawberry, fruit - other - fruit, fruit - other - kiwi, sweets - tart]	70/30	0	0.283167
0101	010102000571	February 17, 2021	36	[fruit - berry - strawberry, fruit - other - kiwi, menthol - menthol]	50/50	1	0.566333
0101	010102000572	February 17, 2021	48	[fruit - berry - strawberry, fruit - other - kiwi, menthol - menthol]	50/50	1	0.566333
0101	010102000573	February 17, 2021	36	[fruit - berry - strawberry]	50/50	1	0.566333
0101	010102000574	February 17, 2021	48	[fruit - berry - strawberry]	50/50	1	0.566333
0101	010102000575	February 17, 2021	6	[fruit - berry - strawberry, fruit - other - fruit, fruit - other - fruity, fruit - other - kiwi, fruit - other - pomegranate, menthol - menthol]	70/30	0	0.299167
0101	010102000576	February 17, 2021	3	[fruit - berry - strawberry, fruit - other - fruit, fruit - other - fruity, fruit - other - kiwi, fruit - other - pomegranate, menthol - menthol]	70/30	0	0.299167
0101	010102000577	February 17, 2021	0	[fruit - berry - strawberry, fruit - other - fruit, fruit - other - fruity, fruit - other - kiwi, fruit - other - pomegranate, menthol - menthol]	70/30	0	0.299167
0101	010102000578	February 17, 2021	12	[fruit - berry - strawberry, fruit - other - fruit, fruit - other - fruity, fruit - other - kiwi, fruit - other - pomegranate, menthol - menthol]	70/30	0	0.299167
0101	010102000579	February 17, 2021	6	[fruit - berry - strawberry, fruit - other - watermelon]	80/20	0	0.1695
0101	010102000580	February 17, 2021	3	[fruit - berry - strawberry, fruit - other - watermelon]	80/20	0	0.1695
0101	010102000581	February 17, 2021	0	[fruit - berry - strawberry, fruit - other - watermelon]	80/20	0	0.1695
0101	010102000582	February 17, 2021	50	[fruit - berry - strawberry, fruit - other - watermelon]	50/50	1	0.665
0101	010102000583	February 17, 2021	6	[fruit - berry - strawberry, fruit - other - watermelon, menthol - menthol, other beverages - must]	70/30	0	0.1695
0101	010102000584	February 17, 2021	3	[fruit - berry - strawberry, fruit - other - watermelon, menthol - menthol, other beverages - must]	70/30	0	0.1695
0101	010102000585	February 17, 2021	0	[fruit - berry - strawberry, fruit - other - watermelon, menthol - menthol, other beverages - must]	70/30	0	0.1695
0101	010102000586	February 17, 2021	50	[fruit - berry - strawberry, fruit - other - watermelon]	50/50	1	0.466333
0101	010102000587	February 17, 2021	25	[fruit - berry - strawberry, fruit - other - watermelon]	50/50	1	0.466333
0101	010102000588	February 17, 2021	6	[fruit - other - peach]	70/30	0	0.3325
0101	010102000589	February 17, 2021	3	[fruit - other - peach]	70/30	0	0.3325
0101	010102000590	February 17, 2021	6	[fruit - other - fruit, sweets - tart]	70/30	0	0.1999
0101	010102000591	February 17, 2021	3	[fruit - other - fruit, sweets - tart]	70/30	0	0.1999
0101	010102000592	February 17, 2021	50	[fruit - other - fruit, sweets - tart]	50/50	1	0.633
0101	010102000593	February 17, 2021	6	[alcohol - punch, fruit - berry - raspberry, other beverages - lemonade, sweets - tart]	70/30	0	0.1999
0101	010102000594	February 17, 2021	3	[alcohol - punch, fruit - berry - raspberry, other beverages - lemonade, sweets - tart]	70/30	0	0.1999
0101	010102000595	February 17, 2021	6	[alcohol - punch, fruit - berry - raspberry, menthol - menthol, other beverages - lemonade, sweets - tart]	70/30	0	0.1999
0101	010102000596	February 17, 2021	3	[alcohol - punch, fruit - berry - raspberry, menthol - menthol, other beverages - lemonade, sweets - tart]	70/30	0	0.1999
0101	010102000597	February 17, 2021	50	[alcohol - punch, fruit - berry - raspberry, menthol - menthol, other beverages - lemonade]	50/50	1	0.633
0101	010102000598	February 17, 2021	50	[alcohol - punch, fruit - berry - raspberry, other beverages - lemonade]	50/50	1	0.633
0101	010102000599	February 17, 2021	6	[fruit - other - apple, fruit - other - fruit, sweets - tart]	70/30	0	0.1999
0101	010102000600	February 17, 2021	3	[fruit - other - apple, fruit - other - fruit, sweets - tart]	70/30	0	0.1999
0101	010102000601	February 17, 2021	6	[fruit - berry - raspberry]	70/30	0	0.233167
0101	010102000602	February 17, 2021	3	[fruit - berry - raspberry]	70/30	0	0.233167
0101	010102000603	February 17, 2021	0	[fruit - berry - raspberry]	70/30	0	0.233167
0101	010102000604	February 17, 2021	6	[fruit - berry - raspberry, menthol - menthol]	70/30	0	0.233167
0101	010102000605	February 17, 2021	3	[fruit - berry - raspberry, menthol - menthol]	70/30	0	0.233167
0101	010102000606	February 17, 2021	0	[fruit - berry - raspberry, menthol - menthol]	70/30	0	0.233167
0101	010102000607	February 17, 2021	6	[fruit - other - grape]	70/30	0	0.233167
0101	010102000608	February 17, 2021	3	[fruit - other - grape]	70/30	0	0.233167
0101	010102000609	February 17, 2021	0	[fruit - other - grape]	70/30	0	0.233167
0101	010102000610	February 17, 2021	6	[fruit - berry - raspberry, sweets - candy, sweets - cotton candy, sweets - vanilla]	70/30	0	0.233167
0101	010102000611	February 17, 2021	3	[fruit - berry - raspberry, sweets - candy, sweets - cotton candy, sweets - vanilla]	70/30	0	0.233167
0101	010102000612	February 17, 2021	0	[fruit - berry - raspberry, sweets - candy, sweets - cotton candy, sweets - vanilla]	70/30	0	0.233167
0101	010102000613	February 17, 2021	6	[fruit - berry - strawberry, fruit - other - apple, fruit - other - peach, fruit - tropical - guava, fruit - tropical - lychee, fruit - tropical - mango, other beverages - pop, sweets - candy, sweets - hard candy]	.	1	0.455
0101	010102000614	February 17, 2021	3	[fruit - berry - strawberry, fruit - other - apple, fruit - other - peach, fruit - tropical - guava, fruit - tropical - lychee, fruit - tropical - mango, other beverages - pop, sweets - candy, sweets - hard candy]	.	1	0.455
0101	010102000615	February 17, 2021	0	[fruit - berry - strawberry, fruit - other - apple, fruit - other - peach, fruit - tropical - guava, fruit - tropical - lychee, fruit - tropical - mango, other beverages - pop, sweets - candy, sweets - hard candy]	.	1	0.455
0101	010102000616	February 17, 2021	6	[fruit - other - apple, other beverages - milk, spice - cinnamon, sweets - dessert, sweets - donut]	70/30	0	0.1599
0101	010102000617	February 17, 2021	3	[fruit - other - apple, other beverages - milk, spice - cinnamon, sweets - dessert, sweets - donut]	70/30	0	0.1599
0101	010102000618	February 17, 2021	0	[fruit - other - apple, other beverages - milk, spice - cinnamon, sweets - dessert, sweets - donut]	70/30	0	0.1599
0101	010102000619	February 17, 2021	6	[fruit - berry - blueberry, fruit - other - fruit, other beverages - milk, sweets - cereals, sweets - dessert, sweets - donut]	70/30	0	0.1599
0101	010102000620	February 17, 2021	3	[fruit - berry - blueberry, fruit - other - fruit, other beverages - milk, sweets - cereals, sweets - dessert, sweets - donut]	70/30	0	0.1599
0101	010102000621	February 17, 2021	0	[fruit - berry - blueberry, fruit - other - fruit, other beverages - milk, sweets - cereals, sweets - dessert, sweets - donut]	70/30	0	0.1599
0101	010102000622	February 17, 2021	6	[fruit - berry - strawberry, fruit - citrus - lemon, sweets - cake, sweets - dessert]	.	0	0.2395
0101	010102000623	February 17, 2021	3	[fruit - berry - strawberry, fruit - citrus - lemon, sweets - cake, sweets - dessert]	.	0	0.2395
0101	010102000624	February 17, 2021	0	[fruit - berry - strawberry, fruit - citrus - lemon, sweets - cake, sweets - dessert]	.	0	0.2395
0101	010102000625	February 17, 2021	6	[fruit - citrus - lemon, sweets - cake, sweets - dessert]	70/30	0	0.1599
0101	010102000626	February 17, 2021	3	[fruit - citrus - lemon, sweets - cake, sweets - dessert]	70/30	0	0.1599
0101	010102000627	February 17, 2021	0	[fruit - citrus - lemon, sweets - cake, sweets - dessert]	70/30	0	0.1599
0101	010102000628	February 17, 2021	0	[other beverages - milk, spice - cinnamon, sweets - cream, sweets - marshmallow]	65/35	0	0.2495
0101	010102000629	February 17, 2021	6	[other beverages - milk, spice - cinnamon, sweets - cream, sweets - marshmallow]	65/35	0	0.2495
0101	010102000630	February 17, 2021	3	[other beverages - milk, spice - cinnamon, sweets - cream, sweets - marshmallow]	65/35	0	0.2495
0101	010102000631	February 17, 2021	6	[fruit - berry - strawberry]	70/30	0	0.2495
0101	010102000632	February 17, 2021	3	[fruit - berry - strawberry]	70/30	0	0.2495
0101	010102000633	February 17, 2021	0	[fruit - berry - strawberry]	70/30	0	0.2495
0101	010102000634	February 17, 2021	6	[tobacco - tobacco]	70/30	0	0.182917
0101	010102000635	February 17, 2021	12	[tobacco - tobacco]	70/30	0	0.182917
0101	010102000636	February 17, 2021	18	[tobacco - tobacco]	70/30	0	0.182917
0101	010102000637	February 17, 2021	3	[tobacco - tobacco]	70/30	0	0.182917
0101	010102000638	February 17, 2021	50	[tobacco - tobacco]	50/50	1	0.365833
0101	010102000639	February 17, 2021	35	[tobacco - tobacco]	50/50	1	0.365833
0101	010102000640	February 17, 2021	6	[tobacco - tobacco]	70/30	0	0.182917
0101	010102000641	February 17, 2021	12	[tobacco - tobacco]	70/30	0	0.182917
0101	010102000642	February 17, 2021	18	[tobacco - tobacco]	70/30	0	0.182917
0101	010102000643	February 17, 2021	3	[tobacco - tobacco]	70/30	0	0.182917
0101	010102000644	February 17, 2021	6	[tobacco - tobacco]	70/30	0	0.182917
0101	010102000645	February 17, 2021	12	[tobacco - tobacco]	70/30	0	0.182917
0101	010102000646	February 17, 2021	18	[tobacco - tobacco]	70/30	0	0.182917
0101	010102000647	February 17, 2021	3	[tobacco - tobacco]	70/30	0	0.182917
0101	010102000648	February 17, 2021	6	[fruit - berry - strawberry, fruit - tropical - mango, fruit - tropical - pineapple]	70/30	0	0.283167
0101	010102000649	February 17, 2021	3	[fruit - berry - strawberry, fruit - tropical - mango, fruit - tropical - pineapple]	70/30	0	0.283167
0101	010102000650	February 17, 2021	36	[fruit - berry - strawberry, fruit - other - fruit, fruit - tropical - pineapple]	50/50	1	0.566333
0101	010102000651	February 17, 2021	48	[fruit - berry - strawberry, fruit - other - fruit, fruit - tropical - pineapple]	50/50	1	0.566333
0101	010102000652	February 17, 2021	6	[fruit - berry - raspberry, fruit - tropical - mango, sweets - tart]	70/30	0	0.299167
0101	010102000653	February 17, 2021	3	[fruit - berry - raspberry, fruit - tropical - mango, sweets - tart]	70/30	0	0.299167
0101	010102000654	February 17, 2021	36	[fruit - berry - raspberry, fruit - tropical - mango, sweets - tart]	50/50	1	0.598333
0101	010102000655	February 17, 2021	48	[fruit - berry - raspberry, fruit - tropical - mango, sweets - tart]	50/50	1	0.598333
0101	010102000656	February 17, 2021	50	[fruit - other - melon, fruit - other - watermelon, sweets - candy]	50/50	1	0.465833
0101	010102000657	February 17, 2021	35	[fruit - other - melon, fruit - other - watermelon, sweets - candy]	50/50	1	0.465833
0101	010102000658	February 17, 2021	6	[fruit - other - almond, nut - almond, sweets - vanilla, tobacco - tobacco]	70/30	0	0.265833
0101	010102000659	February 17, 2021	3	[fruit - other - almond, nut - almond, sweets - vanilla, tobacco - tobacco]	70/30	0	0.265833
0101	010102000660	February 17, 2021	36	[fruit - other - almond, nut - almond, sweets - vanilla, tobacco - tobacco]	70/30	1	0.565
0101	010102000661	February 17, 2021	18	[fruit - other - almond, nut - almond, sweets - vanilla, tobacco - tobacco]	70/30	1	0.565
0101	010102000662	February 17, 2021	6	[sweets - custard, sweets - vanilla]	70/30	0	0.1595
0101	010102000663	February 17, 2021	3	[sweets - custard, sweets - vanilla]	70/30	0	0.1595
0101	010102000664	February 17, 2021	50	[sweets - cream, sweets - vanilla]	50/50	1	0.795
0101	010102000665	February 17, 2021	25	[sweets - cream, sweets - vanilla]	50/50	1	0.795
0101	010102000666	February 17, 2021	6	[fruit - other - watermelon, other beverages - pop]	70/30	0	0.2825
0101	010102000667	February 17, 2021	3	[fruit - other - watermelon, other beverages - pop]	70/30	0	0.2825
0101	010102000668	February 17, 2021	6	[fruit - other - watermelon]	70/30	0	0.265833
0101	010102000669	February 17, 2021	3	[fruit - other - watermelon]	70/30	0	0.265833
0101	010102000670	February 17, 2021	6	[fruit - other - fruit]	.	0	0.1599
0101	010102000671	February 17, 2021	3	[fruit - other - fruit]	.	0	0.1599
0101	010102000672	February 17, 2021	0	[fruit - other - fruit]	.	0	0.1599
0101	010102000673	February 17, 2021	6	[fruit - other - peach, fruit - other - watermelon]	70/30	0	0.299167
0101	010102000674	February 17, 2021	3	[fruit - other - peach, fruit - other - watermelon]	70/30	0	0.299167
0101	010102000675	February 17, 2021	36	[fruit - other - peach, fruit - other - watermelon]	50/50	1	0.598333
0101	010102000676	February 17, 2021	48	[fruit - other - peach, fruit - other - watermelon]	50/50	1	0.598333
0101	010102000677	February 17, 2021	0	[fruit - tropical - pineapple]	70/30	0	0.182917
0101	010102000678	February 17, 2021	6	[fruit - tropical - pineapple]	70/30	0	0.182917
0101	010102000679	February 17, 2021	3	[fruit - tropical - pineapple]	70/30	0	0.182917
0101	010102000680	February 17, 2021	0	[fruit - other - watermelon, other beverages - lemonade, sweets - tart]	70/30	0	0.182917
0101	010102000681	February 17, 2021	6	[fruit - other - watermelon, other beverages - lemonade, sweets - tart]	70/30	0	0.182917
0101	010102000682	February 17, 2021	3	[fruit - other - watermelon, other beverages - lemonade, sweets - tart]	70/30	0	0.182917
0101	010102000683	February 17, 2021	6	[fruit - berry - strawberry]	70/30	0	0.299167
0101	010102000684	February 17, 2021	3	[fruit - berry - strawberry]	70/30	0	0.299167
0101	010102000685	February 17, 2021	36	[fruit - berry - strawberry]	50/50	1	0.598333
0101	010102000686	February 17, 2021	48	[fruit - berry - strawberry]	50/50	1	0.598333
0101	010102000687	February 17, 2021	50	[fruit - other - almond, nut - almond, sweets - chocolate, sweets - cookie, tobacco - tobacco]	50/50	1	0.466333
0101	010102000688	February 17, 2021	35	[fruit - other - almond, nut - almond, sweets - chocolate, sweets - cookie, tobacco - tobacco]	50/50	1	0.466333
0101	010102000689	February 17, 2021	24	[fruit - other - almond, nut - almond, sweets - chocolate, sweets - cookie, tobacco - tobacco]	50/50	1	0.466333
0101	010102000690	February 17, 2021	0	[alcohol - punch, fruit - other - peach, other beverages - lemonade]	70/30	0	0.182917
0101	010102000691	February 17, 2021	6	[alcohol - punch, fruit - other - peach, other beverages - lemonade]	70/30	0	0.182917
0101	010102000692	February 17, 2021	3	[alcohol - punch, fruit - other - peach, other beverages - lemonade]	70/30	0	0.182917
0101	010102000693	February 17, 2021	6	[fruit - citrus - citrus, fruit - citrus - grapefruit, fruit - other - fruit, fruit - tropical - pineapple, other beverages - fruit juice, other beverages - grapefruit juice]	70/30	0	0.249167
0101	010102000694	February 17, 2021	3	[fruit - citrus - citrus, fruit - citrus - grapefruit, fruit - other - fruit, fruit - tropical - pineapple, other beverages - fruit juice, other beverages - grapefruit juice]	70/30	0	0.249167
0101	010102000695	February 17, 2021	3	[sweets - honey]	70/30	0	0.249167
0101	010102000696	February 17, 2021	0	[sweets - honey]	70/30	0	0.249167
0101	010102000697	February 17, 2021	6	[sweets - honey]	70/30	0	0.249167
0101	010102000698	February 17, 2021	6	[fruit - tropical - banana, nut - peanut, sweets - butter]	70/30	0	0.249167
0101	010102000699	February 17, 2021	0	[fruit - tropical - banana, nut - peanut, sweets - butter]	70/30	0	0.249167
0101	010102000700	February 17, 2021	48	[fruit - berry - blueberry, fruit - berry - strawberry, sweets - custard]	50/50	1	0.799833
0101	010102000701	February 17, 2021	24	[fruit - berry - blueberry, fruit - berry - strawberry, sweets - custard]	50/50	1	0.799833
0101	010102000702	February 17, 2021	35	[fruit - berry - berry]	.	1	0.498333
0101	010102000703	February 17, 2021	50	[fruit - berry - berry]	.	1	0.498333
0101	010102000704	February 17, 2021	35	[fruit - other - fruit]	50/50	1	0.498333
0101	010102000705	February 17, 2021	50	[fruit - other - fruit]	50/50	1	0.498333
0101	010102000706	February 17, 2021	3	[fruit - tropical - mango]	70/30	0	0.299167
0101	010102000707	February 17, 2021	6	[fruit - tropical - mango]	70/30	0	0.299167
0101	010102000708	February 17, 2021	0	[fruit - tropical - mango]	70/30	0	0.299167
0101	010102000709	February 17, 2021	12	[fruit - tropical - mango]	70/30	0	0.299167
0101	010102000710	February 17, 2021	3	[fruit - other - honeydew, fruit - other - melon, fruit - other - watermelon]	70/30	0	0.121944
0101	010102000711	February 17, 2021	6	[fruit - other - honeydew, fruit - other - melon, fruit - other - watermelon]	70/30	0	0.121944
0101	010102000712	February 17, 2021	0	[fruit - other - honeydew, fruit - other - melon, fruit - other - watermelon]	70/30	0	0.121944
0101	010102000713	February 17, 2021	3	[fruit - berry - strawberry, fruit - other - apple]	70/30	0	0.121944
0101	010102000714	February 17, 2021	6	[fruit - berry - strawberry, fruit - other - apple]	70/30	0	0.121944
0101	010102000715	February 17, 2021	0	[fruit - berry - strawberry, fruit - other - apple]	70/30	0	0.121944
0101	010102000716	February 17, 2021	35	[fruit - berry - strawberry, fruit - other - apple, fruit - other - fruit, fruit - other - peach, sweets - candy]	50/50	1	0.498333
0101	010102000717	February 17, 2021	50	[fruit - berry - strawberry, fruit - other - apple, fruit - other - fruit, fruit - other - peach, sweets - candy]	50/50	1	0.498333
0101	010102000718	February 17, 2021	3	[fruit - berry - strawberry, sweets - cake, sweets - jam, sweets - strawberry jam]	70/30	0	0.283167
0101	010102000719	February 17, 2021	6	[fruit - berry - strawberry, sweets - cake, sweets - jam, sweets - strawberry jam]	70/30	0	0.283167
0101	010102000720	February 17, 2021	0	[fruit - berry - strawberry, sweets - cake, sweets - jam, sweets - strawberry jam]	70/30	0	0.283167
0101	010102000721	February 17, 2021	3	[fruit - berry - raspberry]	70/30	0	0.1999
0101	010102000722	February 17, 2021	6	[fruit - berry - raspberry]	70/30	0	0.1999
0101	010102000723	February 17, 2021	3	[fruit - berry - strawberry, fruit - other - kiwi]	70/30	0	0.1999
0101	010102000724	February 17, 2021	6	[fruit - berry - strawberry, fruit - other - kiwi]	70/30	0	0.1999
0101	010102000725	February 17, 2021	3	N/A	70/30	0	0.3325
0101	010102000726	February 17, 2021	6	N/A	70/30	0	0.3325
0101	010102000727	February 17, 2021	3	[fruit - other - honeydew, fruit - other - melon, fruit - other - watermelon]	70/30	0	0.299167
0101	010102000728	February 17, 2021	6	[fruit - other - honeydew, fruit - other - melon, fruit - other - watermelon]	70/30	0	0.299167
0101	010102000729	February 17, 2021	0	[fruit - other - honeydew, fruit - other - melon, fruit - other - watermelon]	70/30	0	0.299167
0101	010102000730	February 17, 2021	12	[fruit - other - honeydew, fruit - other - melon, fruit - other - watermelon]	70/30	0	0.299167
0101	010102000731	February 17, 2021	35	[fruit - other - apple, fruit - other - grape]	50/50	1	0.531667
0101	010102000732	February 17, 2021	50	[fruit - other - apple, fruit - other - grape]	50/50	1	0.531667
0101	010102000733	February 17, 2021	3	[fruit - other - fruit, sweets - candy]	70/30	0	0.1499
0101	010102000734	February 17, 2021	6	[fruit - other - fruit, sweets - candy]	70/30	0	0.1499
0101	010102000735	February 17, 2021	0	[fruit - other - fruit, sweets - candy]	70/30	0	0.1499
0101	010102000736	February 17, 2021	3	[fruit - berry - strawberry, menthol - menthol]	70/30	0	0.1499
0101	010102000737	February 17, 2021	6	[fruit - berry - strawberry, menthol - menthol]	70/30	0	0.1499
0101	010102000738	February 17, 2021	0	[fruit - berry - strawberry, menthol - menthol]	70/30	0	0.1499
0101	010102000739	February 17, 2021	3	[fruit - berry - strawberry, fruit - tropical - pineapple, menthol - menthol]	70/30	0	0.1499
0101	010102000740	February 17, 2021	6	[fruit - berry - strawberry, fruit - tropical - pineapple, menthol - menthol]	70/30	0	0.1499
0101	010102000741	February 17, 2021	0	[fruit - berry - strawberry, fruit - tropical - pineapple, menthol - menthol]	70/30	0	0.1499
0101	010102000742	February 17, 2021	35	[tobacco - tobacco]	50/50	1	0.665
0101	010102000743	February 17, 2021	50	[tobacco - tobacco]	50/50	1	0.665
0101	010102000744	February 17, 2021	35	[fruit - other - apple]	50/50	1	0.633
0101	010102000745	February 17, 2021	20	[fruit - other - apple]	50/50	1	0.633
0101	010102000746	February 17, 2021	35	[fruit - berry - strawberry, fruit - other - apple, fruit - other - peach]	50/50	1	0.465
0101	010102000747	February 17, 2021	50	[fruit - berry - strawberry, fruit - other - apple, fruit - other - peach]	50/50	1	0.465
0101	010102000748	February 17, 2021	35	[fruit - other - apple, fruit - other - pear, fruit - other - watermelon]	50/50	1	0.633
0101	010102000749	February 17, 2021	20	[fruit - other - apple, fruit - other - pear, fruit - other - watermelon]	50/50	1	0.633
0101	010102000750	February 17, 2021	3	[fruit - other - apple]	70/30	0	0.182917
0101	010102000751	February 17, 2021	6	[fruit - other - apple]	70/30	0	0.182917
0101	010102000752	February 17, 2021	0	[fruit - other - apple]	70/30	0	0.182917
0101	010102000753	February 17, 2021	3	[fruit - other - apple, fruit - other - watermelon]	70/30	0	0.133167
0101	010102000754	February 17, 2021	6	[fruit - other - apple, fruit - other - watermelon]	70/30	0	0.133167
0101	010102000755	February 17, 2021	0	[fruit - other - apple, fruit - other - watermelon]	70/30	0	0.133167
0101	010102000756	February 17, 2021	35	[fruit - tropical - guava, fruit - tropical - mango, fruit - tropical - pineapple]	50/50	1	0.499667
0101	010102000757	February 17, 2021	50	[fruit - tropical - guava, fruit - tropical - mango, fruit - tropical - pineapple]	50/50	1	0.499667
0101	010102000758	February 17, 2021	35	[menthol - mint]	50/50	1	0.499667
0101	010102000759	February 17, 2021	50	[menthol - mint]	50/50	1	0.499667
0101	010102000760	February 17, 2021	3	[fruit - other - apple, fruit - other - kiwi, fruit - other - peach]	70/30	0	0.249167
0101	010102000761	February 17, 2021	6	[fruit - other - apple, fruit - other - kiwi, fruit - other - peach]	70/30	0	0.249167
0101	010102000762	February 17, 2021	0	[fruit - other - apple, fruit - other - kiwi, fruit - other - peach]	70/30	0	0.249167
0101	010102000763	February 17, 2021	35	[fruit - other - kiwi, fruit - other - peach]	50/50	1	0.499667
0101	010102000764	February 17, 2021	50	[fruit - other - kiwi, fruit - other - peach]	50/50	1	0.499667
0101	010102000765	February 17, 2021	35	[fruit - tropical - mango, sweets - candy]	50/50	1	0.465
0101	010102000766	February 17, 2021	50	[fruit - tropical - mango, sweets - candy]	50/50	1	0.465
0101	010102000767	February 17, 2021	35	[fruit - berry - strawberry, sweets - candy]	50/50	1	0.499667
0101	010102000768	February 17, 2021	50	[fruit - berry - strawberry, sweets - candy]	50/50	1	0.499667
0101	010102000769	February 17, 2021	35	[fruit - berry - blueberry, sweets - candy]	50/50	1	0.499667
0101	010102000770	February 17, 2021	50	[fruit - berry - blueberry, sweets - candy]	50/50	1	0.499667
0101	010102000771	February 17, 2021	35	[fruit - berry - strawberry, fruit - other - apple, fruit - other - watermelon, menthol - menthol]	50/50	1	0.499667
0101	010102000772	February 17, 2021	50	[fruit - berry - strawberry, fruit - other - apple, fruit - other - watermelon, menthol - menthol]	50/50	1	0.499667
0101	010102000773	February 17, 2021	35	[fruit - other - peach, fruit - tropical - papaya]	50/50	1	0.499667
0101	010102000774	February 17, 2021	50	[fruit - other - peach, fruit - tropical - papaya]	50/50	1	0.499667
0101	010102000775	February 17, 2021	3	[fruit - berry - strawberry, fruit - other - apple, fruit - other - watermelon, menthol - menthol]	70/30	0	0.249167
0101	010102000776	February 17, 2021	6	[fruit - berry - strawberry, fruit - other - apple, fruit - other - watermelon, menthol - menthol]	70/30	0	0.249167
0101	010102000777	February 17, 2021	0	[fruit - berry - strawberry, fruit - other - apple, fruit - other - watermelon, menthol - menthol]	70/30	0	0.249167
0101	010102000778	February 17, 2021	35	[fruit - berry - strawberry, fruit - other - watermelon]	50/50	1	0.499667
0101	010102000779	February 17, 2021	50	[fruit - berry - strawberry, fruit - other - watermelon]	50/50	1	0.499667
0101	010102000780	February 17, 2021	3	[fruit - berry - strawberry, fruit - citrus - citrus, fruit - citrus - lemon, fruit - other - apple, fruit - other - grape]	70/30	0	0.249167
0101	010102000781	February 17, 2021	6	[fruit - berry - strawberry, fruit - citrus - citrus, fruit - citrus - lemon, fruit - other - apple, fruit - other - grape]	70/30	0	0.249167
0101	010102000782	February 17, 2021	0	[fruit - berry - strawberry, fruit - citrus - citrus, fruit - citrus - lemon, fruit - other - apple, fruit - other - grape]	70/30	0	0.249167
0101	010102000783	February 17, 2021	3	[sweets - candy]	70/30	0	0.249167
0101	010102000784	February 17, 2021	6	[sweets - candy]	70/30	0	0.249167
0101	010102000785	February 17, 2021	0	[sweets - candy]	70/30	0	0.249167
0101	010102000786	February 17, 2021	35	[fruit - berry - strawberry, fruit - citrus - lemon, fruit - citrus - orange, fruit - other - apple, fruit - other - grape, sweets - candy]	50/50	1	0.498333
0101	010102000787	February 17, 2021	50	[fruit - berry - strawberry, fruit - citrus - lemon, fruit - citrus - orange, fruit - other - apple, fruit - other - grape, sweets - candy]	50/50	1	0.498333
0101	010102000788	February 17, 2021	3	[fruit - other - melon, fruit - other - watermelon, menthol - menthol]	70/30	0	0.249167
0101	010102000789	February 17, 2021	6	[fruit - other - melon, fruit - other - watermelon, menthol - menthol]	70/30	0	0.249167
0101	010102000790	February 17, 2021	0	[fruit - other - melon, fruit - other - watermelon, menthol - menthol]	70/30	0	0.249167
0101	010102000791	February 17, 2021	35	[fruit - other - melon, fruit - other - watermelon, menthol - menthol, sweets - candy]	50/50	1	0.499667
0101	010102000792	February 17, 2021	50	[fruit - other - melon, fruit - other - watermelon, menthol - menthol, sweets - candy]	50/50	1	0.499667
0101	010102000793	February 17, 2021	35	[fruit - other - melon, fruit - other - watermelon, sweets - candy]	50/50	1	0.499667
0101	010102000794	February 17, 2021	50	[fruit - other - melon, fruit - other - watermelon, sweets - candy]	50/50	1	0.499667
0101	010102000795	February 17, 2021	35	[menthol - menthol, menthol - mint]	50/50	1	0.598333
0101	010102000796	February 17, 2021	50	[menthol - menthol, menthol - mint]	50/50	1	0.598333
0101	010102000797	February 17, 2021	3	[fruit - citrus - lime, other beverages - milk]	80/20	1	0.1995
0101	010102000798	February 17, 2021	6	[fruit - citrus - lime, other beverages - milk]	80/20	1	0.1995
0101	010102000799	February 17, 2021	0	[fruit - citrus - lime, other beverages - milk]	80/20	1	0.1995
0101	010102000800	February 17, 2021	35	[fruit - citrus - citrus, fruit - citrus - lime, other beverages - milk, sweets - tart]	60/40	1	0.499667
0101	010102000801	February 17, 2021	50	[fruit - citrus - citrus, fruit - citrus - lime, other beverages - milk, sweets - tart]	60/40	1	0.499667
0101	010102000802	February 17, 2021	35	[fruit - other - grape]	50/50	1	0.465
0101	010102000803	February 17, 2021	50	[fruit - other - grape]	50/50	1	0.465
0101	010102000804	February 17, 2021	3	[fruit - berry - berry, fruit - berry - blueberry, fruit - berry - raspberry, sweets - cream]	70/30	0	0.299167
0101	010102000805	February 17, 2021	6	[fruit - berry - berry, fruit - berry - blueberry, fruit - berry - raspberry, sweets - cream]	70/30	0	0.299167
0101	010102000806	February 17, 2021	0	[fruit - berry - berry, fruit - berry - blueberry, fruit - berry - raspberry, sweets - cream]	70/30	0	0.299167
0101	010102000807	February 17, 2021	12	[fruit - berry - berry, fruit - berry - blueberry, fruit - berry - raspberry, sweets - cream]	70/30	0	0.299167
0101	010102000808	February 17, 2021	3	[tobacco - tobacco]	70/30	0	0.1599
0101	010102000809	February 17, 2021	6	[tobacco - tobacco]	70/30	0	0.1599
0101	010102000810	February 17, 2021	0	[tobacco - tobacco]	70/30	0	0.1599
0101	010102000811	February 17, 2021	3	[fruit - other - apple]	70/30	0	0.249167
0101	010102000812	February 17, 2021	6	[fruit - other - apple]	70/30	0	0.249167
0101	010102000813	February 17, 2021	0	[fruit - other - apple]	70/30	0	0.249167
0101	010102000814	February 17, 2021	3	[fruit - berry - blueberry, fruit - other - pomegranate, sweets - dessert, sweets - vanilla]	75/25	0	0.249167
0101	010102000815	February 17, 2021	6	[fruit - berry - blueberry, fruit - other - pomegranate, sweets - dessert, sweets - vanilla]	75/25	0	0.249167
0101	010102000816	February 17, 2021	0	[fruit - berry - blueberry, fruit - other - pomegranate, sweets - dessert, sweets - vanilla]	75/25	0	0.249167
0101	010102000817	February 17, 2021	35	[fruit - berry - blueberry, fruit - other - pomegranate, sweets - vanilla]	50/50	1	0.665
0101	010102000818	February 17, 2021	50	[fruit - berry - blueberry, fruit - other - pomegranate, sweets - vanilla]	50/50	1	0.665
0101	010102000819	February 17, 2021	3	[fruit - citrus - lime, fruit - other - fruity, sweets - cream, sweets - dessert]	80/20	0	0.222111
0101	010102000820	February 17, 2021	6	[fruit - citrus - lime, fruit - other - fruity, sweets - cream, sweets - dessert]	80/20	0	0.222111
0101	010102000821	February 17, 2021	0	[fruit - citrus - lime, fruit - other - fruity, sweets - cream, sweets - dessert]	80/20	0	0.222111
0101	010102000822	February 17, 2021	0	[fruit - other - fruit, fruit - tropical - banana]	70/30	0	0.1595
0101	010102000823	February 17, 2021	3	[fruit - other - fruit, fruit - tropical - banana]	70/30	0	0.1595
0101	010102000824	February 17, 2021	6	[fruit - other - fruit, fruit - tropical - banana]	70/30	0	0.1595
0101	010102000825	February 17, 2021	35	[fruit - other - fruit, fruit - tropical - banana]	50/50	1	0.665
0101	010102000826	February 17, 2021	50	[fruit - other - fruit, fruit - tropical - banana]	50/50	1	0.665
0101	010102000827	February 17, 2021	24	[fruit - other - pod, fruit - tropical - banana, sweets - jam]	50/50	1	0.498333
0101	010102000828	February 17, 2021	48	[fruit - other - pod, fruit - tropical - banana, sweets - jam]	50/50	1	0.498333
0101	010102000829	February 17, 2021	3	[fruit - tropical - banana, sweets - cream]	70/30	0	0.299167
0101	010102000830	February 17, 2021	6	[fruit - tropical - banana, sweets - cream]	70/30	0	0.299167
0101	010102000831	February 17, 2021	0	[fruit - tropical - banana, sweets - cream]	70/30	0	0.299167
0101	010102000832	February 17, 2021	12	[fruit - tropical - banana, sweets - cream]	70/30	0	0.299167
0101	010102000833	February 17, 2021	3	[fruit - berry - berry, fruit - berry - blackberry, fruit - berry - blueberry, fruit - berry - raspberry, fruit - berry - strawberry, fruit - citrus - citrus]	65/35	0	0.1665
0101	010102000834	February 17, 2021	6	[fruit - berry - berry, fruit - berry - blackberry, fruit - berry - blueberry, fruit - berry - raspberry, fruit - berry - strawberry, fruit - citrus - citrus]	65/35	0	0.1665
0101	010102000835	February 17, 2021	0	[fruit - berry - berry, fruit - berry - blackberry, fruit - berry - blueberry, fruit - berry - raspberry, fruit - berry - strawberry, fruit - citrus - citrus]	65/35	0	0.1665
0101	010102000836	February 17, 2021	35	[fruit - berry - berry, fruit - berry - blackberry, fruit - berry - raspberry, fruit - berry - strawberry, fruit - citrus - lemon, fruit - other - fruity, fruit - other - pod]	50/50	1	0.531667
0101	010102000837	February 17, 2021	50	[fruit - berry - berry, fruit - berry - blackberry, fruit - berry - raspberry, fruit - berry - strawberry, fruit - citrus - lemon, fruit - other - fruity, fruit - other - pod]	50/50	1	0.531667
0101	010102000838	February 17, 2021	3	[alcohol - malt]	70/30	1	0.399167
0101	010102000839	February 17, 2021	6	[alcohol - malt]	70/30	1	0.399167
0101	010102000840	February 17, 2021	0	[alcohol - malt]	70/30	1	0.399167
0101	010102000841	February 17, 2021	3	[fruit - berry - berry, fruit - berry - raspberry]	30/70	0	0.2825
0101	010102000842	February 17, 2021	6	[fruit - berry - berry, fruit - berry - raspberry]	30/70	0	0.2825
0101	010102000843	February 17, 2021	0	[fruit - berry - berry, fruit - berry - raspberry]	30/70	0	0.2825
0101	010102000844	February 17, 2021	3	[fruit - berry - berry, fruit - berry - blueberry, fruit - berry - strawberry, fruit - other - grape]	70/30	0	0.133167
0101	010102000845	February 17, 2021	6	[fruit - berry - berry, fruit - berry - blueberry, fruit - berry - strawberry, fruit - other - grape]	70/30	0	0.133167
0101	010102000846	February 17, 2021	0	[fruit - berry - berry, fruit - berry - blueberry, fruit - berry - strawberry, fruit - other - grape]	70/30	0	0.133167
0101	010102000847	February 17, 2021	3	[fruit - berry - berry, fruit - berry - blackberry, fruit - berry - blueberry, fruit - berry - raspberry, other beverages - lemonade]	70/30	0	0.249167
0101	010102000848	February 17, 2021	6	[fruit - berry - berry, fruit - berry - blackberry, fruit - berry - blueberry, fruit - berry - raspberry, other beverages - lemonade]	70/30	0	0.249167
0101	010102000849	February 17, 2021	0	[fruit - berry - berry, fruit - berry - blackberry, fruit - berry - blueberry, fruit - berry - raspberry, other beverages - lemonade]	70/30	0	0.249167
0101	010102000850	February 17, 2021	3	[fruit - berry - berry, fruit - berry - huckleberry, fruit - berry - raspberry]	70/30	0	0.2325
0101	010102000851	February 17, 2021	6	[fruit - berry - berry, fruit - berry - huckleberry, fruit - berry - raspberry]	70/30	0	0.2325
0101	010102000852	February 17, 2021	0	[fruit - berry - berry, fruit - berry - huckleberry, fruit - berry - raspberry]	70/30	0	0.2325
0101	010102000853	February 17, 2021	35	[fruit - other - apple, fruit - other - granny smith, fruit - other - peach]	50/50	1	0.531667
0101	010102000854	February 17, 2021	50	[fruit - other - apple, fruit - other - granny smith, fruit - other - peach]	50/50	1	0.531667
0101	010102000855	February 17, 2021	3	[fruit - berry - blueberry, fruit - other - bean, fruit - other - watermelon, sweets - jelly, sweets - jelly bean]	70/30	0	0.3325
0101	010102000856	February 17, 2021	6	[fruit - berry - blueberry, fruit - other - bean, fruit - other - watermelon, sweets - jelly, sweets - jelly bean]	70/30	0	0.3325
0101	010102000857	February 17, 2021	0	[fruit - berry - blueberry, fruit - other - bean, fruit - other - watermelon, sweets - jelly, sweets - jelly bean]	70/30	0	0.3325
0101	010102000858	February 17, 2021	3	[fruit - berry - blackberry, sweets - butter, sweets - jam]	75/25	0	0.1595
0101	010102000859	February 17, 2021	6	[fruit - berry - blackberry, sweets - butter, sweets - jam]	75/25	0	0.1595
0101	010102000860	February 17, 2021	0	[fruit - berry - blackberry, sweets - butter, sweets - jam]	75/25	0	0.1595
0101	010102000861	February 17, 2021	3	[fruit - berry - berry, menthol - menthol, sweets - taffy]	70/30	0	0.133167
0101	010102000862	February 17, 2021	6	[fruit - berry - berry, menthol - menthol, sweets - taffy]	70/30	0	0.133167
0101	010102000863	February 17, 2021	0	[fruit - berry - berry, menthol - menthol, sweets - taffy]	70/30	0	0.133167
0101	010102000864	February 17, 2021	3	[fruit - other - melon, menthol - menthol, sweets - taffy]	70/30	0	0.133167
0101	010102000865	February 17, 2021	6	[fruit - other - melon, menthol - menthol, sweets - taffy]	70/30	0	0.133167
0101	010102000866	February 17, 2021	0	[fruit - other - melon, menthol - menthol, sweets - taffy]	70/30	0	0.133167
0101	010102000867	February 17, 2021	3	[alcohol - straw, fruit - berry - strawberry, menthol - menthol, sweets - taffy]	70/30	0	0.133167
0101	010102000868	February 17, 2021	6	[alcohol - straw, fruit - berry - strawberry, menthol - menthol, sweets - taffy]	70/30	0	0.133167
0101	010102000869	February 17, 2021	0	[alcohol - straw, fruit - berry - strawberry, menthol - menthol, sweets - taffy]	70/30	0	0.133167
0101	010102000870	February 17, 2021	3	[fruit - berry - berry, fruit - citrus - lemon, fruit - other - fruit, menthol - mint, sweets - tart]	70/30	0	0.165833
0101	010102000871	February 17, 2021	6	[fruit - berry - berry, fruit - citrus - lemon, fruit - other - fruit, menthol - mint, sweets - tart]	70/30	0	0.165833
0101	010102000872	February 17, 2021	0	[fruit - berry - berry, fruit - citrus - lemon, fruit - other - fruit, menthol - mint, sweets - tart]	70/30	0	0.165833
0101	010102000873	February 17, 2021	3	[fruit - other - honeydew]	100/0	0	0.233167
0101	010102000874	February 17, 2021	6	[fruit - other - honeydew]	100/0	0	0.233167
0101	010102000875	February 17, 2021	0	[fruit - other - honeydew]	100/0	0	0.233167
0101	010102000876	February 17, 2021	3	[fruit - berry - raspberry, fruit - berry - strawberry]	70/30	0	0.1495
0101	010102000877	February 17, 2021	6	[fruit - berry - raspberry, fruit - berry - strawberry]	70/30	0	0.1495
0101	010102000878	February 17, 2021	0	[fruit - berry - raspberry, fruit - berry - strawberry]	70/30	0	0.1495
0101	010102000879	February 17, 2021	3	[fruit - berry - blueberry, fruit - berry - raspberry, fruit - berry - strawberry, menthol - menthol, other beverages - beverage]	70/30	0	0.1495
0101	010102000880	February 17, 2021	6	[fruit - berry - blueberry, fruit - berry - raspberry, fruit - berry - strawberry, menthol - menthol, other beverages - beverage]	70/30	0	0.1495
0101	010102000881	February 17, 2021	0	[fruit - berry - blueberry, fruit - berry - raspberry, fruit - berry - strawberry, menthol - menthol, other beverages - beverage]	70/30	0	0.1495
0101	010102000882	February 17, 2021	3	[fruit - berry - raspberry, other beverages - beverage, other beverages - lemonade, sweets - tart]	70/30	0	0.1495
0101	010102000883	February 17, 2021	6	[fruit - berry - raspberry, other beverages - beverage, other beverages - lemonade, sweets - tart]	70/30	0	0.1495
0101	010102000884	February 17, 2021	0	[fruit - berry - raspberry, other beverages - beverage, other beverages - lemonade, sweets - tart]	70/30	0	0.1495
0101	010102000885	February 17, 2021	3	[fruit - berry - blueberry, fruit - berry - raspberry]	70/30	0	0.265833
0101	010102000886	February 17, 2021	6	[fruit - berry - blueberry, fruit - berry - raspberry]	70/30	0	0.265833
0101	010102000887	February 17, 2021	0	[fruit - berry - blueberry, fruit - berry - raspberry]	70/30	0	0.265833
0101	010102000888	February 17, 2021	3	[fruit - berry - blueberry, fruit - berry - raspberry, menthol - menthol]	70/30	0	0.265833
0101	010102000889	February 17, 2021	6	[fruit - berry - blueberry, fruit - berry - raspberry, menthol - menthol]	70/30	0	0.265833
0101	010102000890	February 17, 2021	0	[fruit - berry - blueberry, fruit - berry - raspberry, menthol - menthol]	70/30	0	0.265833
0101	010102000891	February 17, 2021	36	[fruit - other - fruit]	50/50	1	0.565
0101	010102000892	February 17, 2021	18	[fruit - other - fruit]	50/50	1	0.565
0101	010102000893	February 17, 2021	3	[fruit - berry - blueberry, fruit - berry - raspberry, fruit - berry - strawberry, other beverages - beverage]	70/30	0	0.1495
0101	010102000894	February 17, 2021	6	[fruit - berry - blueberry, fruit - berry - raspberry, fruit - berry - strawberry, other beverages - beverage]	70/30	0	0.1495
0101	010102000895	February 17, 2021	0	[fruit - berry - blueberry, fruit - berry - raspberry, fruit - berry - strawberry, other beverages - beverage]	70/30	0	0.1495
0101	010102000896	February 17, 2021	3	[fruit - berry - blueberry, fruit - tropical - banana, sweets - dessert, sweets - muffin]	70/30	0	0.2325
0101	010102000897	February 17, 2021	6	[fruit - berry - blueberry, fruit - tropical - banana, sweets - dessert, sweets - muffin]	70/30	0	0.2325
0101	010102000898	February 17, 2021	0	[fruit - berry - blueberry, fruit - tropical - banana, sweets - dessert, sweets - muffin]	70/30	0	0.2325
0101	010102000899	February 17, 2021	3	[fruit - berry - blueberry, sweets - custard, sweets - vanilla]	70/30	0	0.1595
0101	010102000900	February 17, 2021	6	[fruit - berry - blueberry, sweets - custard, sweets - vanilla]	70/30	0	0.1595
0101	010102000901	February 17, 2021	0	[fruit - berry - blueberry, sweets - custard, sweets - vanilla]	70/30	0	0.1595
0101	010102000902	February 17, 2021	24	[fruit - berry - blueberry, sweets - custard, sweets - vanilla]	50/50	1	0.498333
0101	010102000903	February 17, 2021	48	[fruit - berry - blueberry, sweets - custard, sweets - vanilla]	50/50	1	0.498333
0101	010102000904	February 17, 2021	35	[fruit - berry - blueberry, fruit - berry - strawberry, other beverages - lemonade, other beverages - limeade, sweets - tart]	50/50	1	0.465
0101	010102000905	February 17, 2021	50	[fruit - berry - blueberry, fruit - berry - strawberry, other beverages - lemonade, other beverages - limeade, sweets - tart]	50/50	1	0.465
0101	010102000906	February 17, 2021	24	[fruit - berry - blueberry, fruit - berry - raspberry, fruit - citrus - lemon, fruit - other - fruit, fruit - other - pod]	50/50	1	0.498333
0101	010102000907	February 17, 2021	48	[fruit - berry - blueberry, fruit - berry - raspberry, fruit - citrus - lemon, fruit - other - fruit, fruit - other - pod]	50/50	1	0.498333
0101	010102000908	February 17, 2021	24	[fruit - berry - blueberry, sweets - butter, sweets - jam]	50/50	1	0.498333
0101	010102000909	February 17, 2021	48	[fruit - berry - blueberry, sweets - butter, sweets - jam]	50/50	1	0.498333
0101	010102000910	February 17, 2021	24	[fruit - berry - raspberry, other beverages - must]	.	1	0.599667
0101	010102000911	February 17, 2021	48	[fruit - berry - raspberry, other beverages - must]	.	1	0.599667
0101	010102000912	February 17, 2021	0	[alcohol - mixer, fruit - other - fruit, other beverages - mixer, sweets - jam, tobacco - tobacco]	50/50	0	0.249167
0101	010102000913	February 17, 2021	20	[fruit - other - fruit, sweets - jam, tobacco - tobacco]	.	1	0.2825
0101	010102000914	February 17, 2021	35	[sweets - vanilla, tobacco - tobacco]	50/50	1	0.465
0101	010102000915	February 17, 2021	50	[sweets - vanilla, tobacco - tobacco]	50/50	1	0.465
0101	010102000916	February 17, 2021	3	[fruit - berry - berry, fruit - berry - raspberry, fruit - other - cherry]	70/30	0	0.165833
0101	010102000917	February 17, 2021	6	[fruit - berry - berry, fruit - berry - raspberry, fruit - other - cherry]	70/30	0	0.165833
0101	010102000918	February 17, 2021	0	[fruit - berry - berry, fruit - berry - raspberry, fruit - other - cherry]	70/30	0	0.165833
0101	010102000919	February 17, 2021	3	[alcohol - brew, sweets - butter, sweets - butterscotch]	70/30	0	0.1195
0101	010102000920	February 17, 2021	6	[alcohol - brew, sweets - butter, sweets - butterscotch]	70/30	0	0.1195
0101	010102000921	February 17, 2021	0	[alcohol - brew, sweets - butter, sweets - butterscotch]	70/30	0	0.1195
0101	010102000922	February 17, 2021	24	[sweets - butterscotch, sweets - caramel, sweets - cream, sweets - custard]	70/30	0	0.1595
0101	010102000923	February 17, 2021	48	[sweets - butterscotch, sweets - caramel, sweets - cream, sweets - custard]	70/30	0	0.1595
0101	010102000924	February 17, 2021	24	[fruit - other - pod, sweets - butterscotch, sweets - cream, sweets - custard]	50/50	1	0.498333
0101	010102000925	February 17, 2021	48	[fruit - other - pod, sweets - butterscotch, sweets - cream, sweets - custard]	50/50	1	0.498333
0101	010102000926	February 17, 2021	3	[fruit - berry - strawberry, fruit - citrus - lemon, sweets - cake]	70/30	0	0.249167
0101	010102000927	February 17, 2021	6	[fruit - berry - strawberry, fruit - citrus - lemon, sweets - cake]	70/30	0	0.249167
0101	010102000928	February 17, 2021	0	[fruit - berry - strawberry, fruit - citrus - lemon, sweets - cake]	70/30	0	0.249167
0101	010102000929	February 17, 2021	3	[sweets - caramel, sweets - cream, sweets - dessert, sweets - vanilla, sweets - waffle]	30/70	0	0.2825
0101	010102000930	February 17, 2021	6	[sweets - caramel, sweets - cream, sweets - dessert, sweets - vanilla, sweets - waffle]	30/70	0	0.2825
0101	010102000931	February 17, 2021	0	[sweets - caramel, sweets - cream, sweets - dessert, sweets - vanilla, sweets - waffle]	30/70	0	0.2825
0101	010102000932	February 17, 2021	3	[fruit - citrus - lime, fruit - other - cherry]	70/30	0	0.1995
0101	010102000933	February 17, 2021	6	[fruit - citrus - lime, fruit - other - cherry]	70/30	0	0.1995
0101	010102000934	February 17, 2021	0	[fruit - citrus - lime, fruit - other - cherry]	70/30	0	0.1995
0101	010102000935	February 17, 2021	35	[fruit - citrus - lime, fruit - other - cherry]	50/50	1	0.665
0101	010102000936	February 17, 2021	50	[fruit - citrus - lime, fruit - other - cherry]	50/50	1	0.665
0101	010102000937	February 17, 2021	3	[fruit - other - grape, menthol - menthol]	80/20	0	0.415833
0101	010102000938	February 17, 2021	6	[fruit - other - grape, menthol - menthol]	80/20	0	0.415833
0101	010102000939	February 17, 2021	0	[fruit - other - grape, menthol - menthol]	80/20	0	0.415833
0101	010102000940	February 17, 2021	35	[fruit - other - apple, fruit - other - pear, menthol - menthol]	50/50	1	0.465
0101	010102000941	February 17, 2021	50	[fruit - other - apple, fruit - other - pear, menthol - menthol]	50/50	1	0.465
0101	010102000942	February 17, 2021	3	[fruit - other - melon, menthol - menthol]	70/30	0	0.182917
0101	010102000943	February 17, 2021	6	[fruit - other - melon, menthol - menthol]	70/30	0	0.182917
0101	010102000944	February 17, 2021	0	[fruit - other - melon, menthol - menthol]	70/30	0	0.182917
0101	010102000945	February 17, 2021	3	[spice - cinnamon]	30/70	0	0.2825
0101	010102000946	February 17, 2021	6	[spice - cinnamon]	30/70	0	0.2825
0101	010102000947	February 17, 2021	0	[spice - cinnamon]	30/70	0	0.2825
0101	010102000948	February 17, 2021	35	[fruit - other - fruit]	80/20	0	0.124583
0101	010102000949	February 17, 2021	50	[fruit - other - fruit]	80/20	0	0.124583
0101	010102000950	February 17, 2021	3	[fruit - berry - strawberry, sweets - cream, sweets - ice cream]	60/40	0	0.665
0101	010102000951	February 17, 2021	6	[fruit - berry - strawberry, sweets - cream, sweets - ice cream]	60/40	0	0.665
0101	010102000952	February 17, 2021	0	[fruit - berry - strawberry, sweets - cream, sweets - ice cream]	60/40	0	0.665
0101	010102000953	February 17, 2021	3	[spice - spice, sweets - chocolate]	60/40	0	0.665
0101	010102000954	February 17, 2021	6	[spice - spice, sweets - chocolate]	60/40	0	0.665
0101	010102000955	February 17, 2021	0	[spice - spice, sweets - chocolate]	60/40	0	0.665
0101	010102000956	February 17, 2021	3	N/A	70/30	0	0.2325
0101	010102000957	February 17, 2021	6	N/A	70/30	0	0.2325
0101	010102000958	February 17, 2021	0	N/A	70/30	0	0.2325
0101	010102000959	February 17, 2021	3	[fruit - berry - strawberry, fruit - other - fruit, fruit - other - passion fruit, sweets - candy]	70/30	0	0.2325
0101	010102000960	February 17, 2021	6	[fruit - berry - strawberry, fruit - other - fruit, fruit - other - passion fruit, sweets - candy]	70/30	0	0.2325
0101	010102000961	February 17, 2021	0	[fruit - berry - strawberry, fruit - other - fruit, fruit - other - passion fruit, sweets - candy]	70/30	0	0.2325
0101	010102000962	February 17, 2021	3	[menthol - peppermint, tobacco - tobacco]	70/30	0	0.399167
0101	010102000963	February 17, 2021	6	[menthol - peppermint, tobacco - tobacco]	70/30	0	0.399167
0101	010102000964	February 17, 2021	0	[menthol - peppermint, tobacco - tobacco]	70/30	0	0.399167
0101	010102000965	February 17, 2021	3	N/A	70/30	0	0.2325
0101	010102000966	February 17, 2021	6	N/A	70/30	0	0.2325
0101	010102000967	February 17, 2021	0	N/A	70/30	0	0.2325
0101	010102000968	February 17, 2021	3	[fruit - berry - strawberry, fruit - other - fruit, other beverages - lemonade]	70/30	0	0.249833
0101	010102000969	February 17, 2021	6	[fruit - berry - strawberry, fruit - other - fruit, other beverages - lemonade]	70/30	0	0.249833
0101	010102000970	February 17, 2021	0	[fruit - berry - strawberry, fruit - other - fruit, other beverages - lemonade]	70/30	0	0.249833
0101	010102000971	February 17, 2021	3	N/A	70/30	0	0.2325
0101	010102000972	February 17, 2021	6	N/A	70/30	0	0.2325
0101	010102000973	February 17, 2021	0	N/A	70/30	0	0.2325
0101	010102000974	February 17, 2021	36	N/A	70/30	1	0.565
0101	010102000975	February 17, 2021	18	N/A	70/30	1	0.565
0101	010102000976	February 17, 2021	35	[fruit - tropical - mango, menthol - menthol]	50/50	1	0.465
0101	010102000977	February 17, 2021	50	[fruit - tropical - mango, menthol - menthol]	50/50	1	0.465
0101	010102000978	February 17, 2021	3	[fruit - berry - strawberry, sweets - waffle]	80/20	0	0.415833
0101	010102000979	February 17, 2021	6	[fruit - berry - strawberry, sweets - waffle]	80/20	0	0.415833
0101	010102000980	February 17, 2021	0	[fruit - berry - strawberry, sweets - waffle]	80/20	0	0.415833
0101	010102000981	February 17, 2021	3	[fruit - citrus - lemon, sweets - candy]	70/30	0	0.3325
0101	010102000982	February 17, 2021	6	[fruit - citrus - lemon, sweets - candy]	70/30	0	0.3325
0101	010102000983	February 17, 2021	0	[fruit - citrus - lemon, sweets - candy]	70/30	0	0.3325
0101	010102000984	February 17, 2021	35	[fruit - berry - strawberry, fruit - other - watermelon]	50/50	1	0.531667
0101	010102000985	February 17, 2021	50	[fruit - berry - strawberry, fruit - other - watermelon]	50/50	1	0.531667
0101	010102000986	February 17, 2021	35	[menthol - menthol]	.	1	0.269667
0101	010102000987	February 17, 2021	50	[menthol - menthol]	.	1	0.269667
0101	010102000988	February 17, 2021	35	[other beverages - beverage]	.	1	0.269667
0101	010102000989	February 17, 2021	50	[other beverages - beverage]	.	1	0.269667
0101	010102000990	February 17, 2021	3	[fruit - berry - berry, fruit - berry - strawberry, fruit - other - fruit, fruit - other - honeydew, menthol - menthol]	70/30	0	0.1695
0101	010102000991	February 17, 2021	6	[fruit - berry - berry, fruit - berry - strawberry, fruit - other - fruit, fruit - other - honeydew, menthol - menthol]	70/30	0	0.1695
0101	010102000992	February 17, 2021	0	[fruit - berry - berry, fruit - berry - strawberry, fruit - other - fruit, fruit - other - honeydew, menthol - menthol]	70/30	0	0.1695
0101	010102000993	February 17, 2021	35	[fruit - other - melon, fruit - other - peach, fruit - other - pear, sweets - gummy bear]	50/50	1	0.665
0101	010102000994	February 17, 2021	50	[fruit - other - melon, fruit - other - peach, fruit - other - pear, sweets - gummy bear]	50/50	1	0.665
0101	010102000995	February 17, 2021	35	[fruit - berry - strawberry, fruit - other - fruit, fruit - tropical - banana]	80/20	0	0.141583
0101	010102000996	February 17, 2021	50	[fruit - berry - strawberry, fruit - other - fruit, fruit - tropical - banana]	80/20	0	0.141583
0101	010102000997	February 17, 2021	3	[fruit - other - apple, fruit - tropical - acai]	80/20	0	0.415833
0101	010102000998	February 17, 2021	6	[fruit - other - apple, fruit - tropical - acai]	80/20	0	0.415833
0101	010102000999	February 17, 2021	0	[fruit - other - apple, fruit - tropical - acai]	80/20	0	0.415833
0101	010102001000	February 17, 2021	3	[sweets - cake, sweets - tiramisu]	80/20	0	0.415833
0101	010102001001	February 17, 2021	6	[sweets - cake, sweets - tiramisu]	80/20	0	0.415833
0101	010102001002	February 17, 2021	0	[sweets - cake, sweets - tiramisu]	80/20	0	0.415833
0101	010102001003	February 17, 2021	3	[fruit - berry - blueberry, fruit - citrus - grapefruit]	80/20	0	0.415833
0101	010102001004	February 17, 2021	6	[fruit - berry - blueberry, fruit - citrus - grapefruit]	80/20	0	0.415833
0101	010102001005	February 17, 2021	0	[fruit - berry - blueberry, fruit - citrus - grapefruit]	80/20	0	0.415833
0101	010102001006	February 17, 2021	3	N/A	80/20	0	0.6475
0101	010102001007	February 17, 2021	6	N/A	80/20	0	0.6475
0101	010102001008	February 17, 2021	0	N/A	80/20	0	0.6475
0101	010102001009	February 17, 2021	3	[menthol - menthol]	80/20	0	0.6475
0101	010102001010	February 17, 2021	6	[menthol - menthol]	80/20	0	0.6475
0101	010102001011	February 17, 2021	0	[menthol - menthol]	80/20	0	0.6475
0101	010102001012	February 17, 2021	3	[fruit - berry - berry, fruit - other - kiwi]	80/20	0	0.415833
0101	010102001013	February 17, 2021	6	[fruit - berry - berry, fruit - other - kiwi]	80/20	0	0.415833
0101	010102001014	February 17, 2021	0	[fruit - berry - berry, fruit - other - kiwi]	80/20	0	0.415833
0101	010102001015	February 17, 2021	3	[fruit - other - fruit]	80/20	0	0.6475
0101	010102001016	February 17, 2021	6	[fruit - other - fruit]	80/20	0	0.6475
0101	010102001017	February 17, 2021	0	[fruit - other - fruit]	80/20	0	0.6475
0101	010102001018	February 17, 2021	3	[fruit - other - watermelon, menthol - mint]	80/20	0	0.6475
0101	010102001019	February 17, 2021	6	[fruit - other - watermelon, menthol - mint]	80/20	0	0.6475
0101	010102001020	February 17, 2021	0	[fruit - other - watermelon, menthol - mint]	80/20	0	0.6475
0101	010102001021	February 17, 2021	3	[fruit - citrus - citrus, fruit - other - fruit, fruit - other - grape]	80/20	0	0.283167
0101	010102001022	February 17, 2021	6	[fruit - citrus - citrus, fruit - other - fruit, fruit - other - grape]	80/20	0	0.283167
0101	010102001023	February 17, 2021	0	[fruit - citrus - citrus, fruit - other - fruit, fruit - other - grape]	80/20	0	0.283167
0101	010102001024	February 17, 2021	3	[menthol - mint, sweets - marshmallow]	75/25	0	0.415833
0101	010102001025	February 17, 2021	6	[menthol - mint, sweets - marshmallow]	75/25	0	0.415833
0101	010102001026	February 17, 2021	0	[menthol - mint, sweets - marshmallow]	75/25	0	0.415833
0101	010102001027	February 17, 2021	3	[fruit - other - melon, fruit - other - melon ball]	75/25	0	0.415833
0101	010102001028	February 17, 2021	6	[fruit - other - melon, fruit - other - melon ball]	75/25	0	0.415833
0101	010102001029	February 17, 2021	0	[fruit - other - melon, fruit - other - melon ball]	75/25	0	0.415833
0101	010102001030	February 17, 2021	3	[fruit - citrus - lemon, fruit - citrus - lime]	75/25	0	0.6475
0101	010102001031	February 17, 2021	6	[fruit - citrus - lemon, fruit - citrus - lime]	75/25	0	0.6475
0101	010102001032	February 17, 2021	0	[fruit - citrus - lemon, fruit - citrus - lime]	75/25	0	0.6475
0101	010102001033	February 17, 2021	3	[fruit - berry - berry]	75/25	0	0.415833
0101	010102001034	February 17, 2021	6	[fruit - berry - berry]	75/25	0	0.415833
0101	010102001035	February 17, 2021	0	[fruit - berry - berry]	75/25	0	0.415833
0101	010102001036	February 17, 2021	3	[fruit - berry - berry, fruit - tropical - mango, fruit - tropical - pineapple]	75/25	0	0.6475
0101	010102001037	February 17, 2021	6	[fruit - berry - berry, fruit - tropical - mango, fruit - tropical - pineapple]	75/25	0	0.6475
0101	010102001038	February 17, 2021	0	[fruit - berry - berry, fruit - tropical - mango, fruit - tropical - pineapple]	75/25	0	0.6475
0101	010102001039	February 17, 2021	3	[alcohol - sauce, fruit - berry - strawberry, fruit - other - kiwi, sweets - candy, sweets - gum]	70/30	0	0.249167
0101	010102001040	February 17, 2021	6	[alcohol - sauce, fruit - berry - strawberry, fruit - other - kiwi, sweets - candy, sweets - gum]	70/30	0	0.249167
0101	010102001041	February 17, 2021	0	[alcohol - sauce, fruit - berry - strawberry, fruit - other - kiwi, sweets - candy, sweets - gum]	70/30	0	0.249167
0101	010102001042	February 17, 2021	3	[fruit - berry - berry, fruit - other - fruity, other beverages - lemonade]	80/20	1	0.1995
0101	010102001043	February 17, 2021	6	[fruit - berry - berry, fruit - other - fruity, other beverages - lemonade]	80/20	1	0.1995
0101	010102001044	February 17, 2021	0	[fruit - berry - berry, fruit - other - fruity, other beverages - lemonade]	80/20	1	0.1995
0101	010102001045	February 17, 2021	35	[other beverages - lemonade]	60/40	1	0.499667
0101	010102001046	February 17, 2021	50	[other beverages - lemonade]	60/40	1	0.499667
0101	010102001047	February 17, 2021	3	N/A	70/30	0	0.1995
0101	010102001048	February 17, 2021	6	N/A	70/30	0	0.1995
0101	010102001049	February 17, 2021	0	N/A	70/30	0	0.1995
0101	010102001050	February 17, 2021	35	[spice - spice]	50/50	1	0.665
0101	010102001051	February 17, 2021	50	[spice - spice]	50/50	1	0.665
0101	010102001052	February 17, 2021	35	[fruit - other - fruit, fruit - tropical - pineapple]	50/50	1	0.498333
0101	010102001053	February 17, 2021	50	[fruit - other - fruit, fruit - tropical - pineapple]	50/50	1	0.498333
0101	010102001054	February 17, 2021	3	[fruit - berry - berry, fruit - other - kiwi, fruit - other - watermelon]	70/30	0	0.1795
0101	010102001055	February 17, 2021	6	[fruit - berry - berry, fruit - other - kiwi, fruit - other - watermelon]	70/30	0	0.1795
0101	010102001056	February 17, 2021	0	[fruit - berry - berry, fruit - other - kiwi, fruit - other - watermelon]	70/30	0	0.1795
0101	010102001057	February 17, 2021	3	[fruit - berry - strawberry, sweets - cream, sweets - parfait]	70/30	0	0.1795
0101	010102001058	February 17, 2021	6	[fruit - berry - strawberry, sweets - cream, sweets - parfait]	70/30	0	0.1795
0101	010102001059	February 17, 2021	0	[fruit - berry - strawberry, sweets - cream, sweets - parfait]	70/30	0	0.1795
0101	010102001060	February 17, 2021	3	[alcohol - cocktail, fruit - berry - berry, fruit - berry - strawberry, fruit - other - fruit, fruit - other - kiwi, fruit - other - watermelon]	70/30	0	0.124583
0101	010102001061	February 17, 2021	6	[alcohol - cocktail, fruit - berry - berry, fruit - berry - strawberry, fruit - other - fruit, fruit - other - kiwi, fruit - other - watermelon]	70/30	0	0.124583
0101	010102001062	February 17, 2021	0	[alcohol - cocktail, fruit - berry - berry, fruit - berry - strawberry, fruit - other - fruit, fruit - other - kiwi, fruit - other - watermelon]	70/30	0	0.124583
0101	010102001063	February 17, 2021	3	[fruit - other - bean, sweets - cream, sweets - ice cream, sweets - vanilla]	70/30	0	0.399167
0101	010102001064	February 17, 2021	6	[fruit - other - bean, sweets - cream, sweets - ice cream, sweets - vanilla]	70/30	0	0.399167
0101	010102001065	February 17, 2021	0	[fruit - other - bean, sweets - cream, sweets - ice cream, sweets - vanilla]	70/30	0	0.399167
0101	010102001066	February 17, 2021	3	[fruit - berry - strawberry, sweets - candy, sweets - gum]	70/30	0	0.299167
0101	010102001067	February 17, 2021	6	[fruit - berry - strawberry, sweets - candy, sweets - gum]	70/30	0	0.299167
0101	010102001068	February 17, 2021	0	[fruit - berry - strawberry, sweets - candy, sweets - gum]	70/30	0	0.299167
0101	010102001069	February 17, 2021	12	[fruit - berry - strawberry, sweets - candy, sweets - gum]	70/30	0	0.299167
0101	010102001070	February 17, 2021	3	[alcohol - generic, fruit - other - watermelon, sweets - candy]	70/30	0	0.365833
0101	010102001071	February 17, 2021	6	[alcohol - generic, fruit - other - watermelon, sweets - candy]	70/30	0	0.365833
0101	010102001072	February 17, 2021	0	[alcohol - generic, fruit - other - watermelon, sweets - candy]	70/30	0	0.365833
0101	010102001073	February 17, 2021	3	[fruit - tropical - banana, sweets - cream, sweets - custard, sweets - vanilla]	70/30	0	0.2325
0101	010102001074	February 17, 2021	6	[fruit - tropical - banana, sweets - cream, sweets - custard, sweets - vanilla]	70/30	0	0.2325
0101	010102001075	February 17, 2021	0	[fruit - tropical - banana, sweets - cream, sweets - custard, sweets - vanilla]	70/30	0	0.2325
0101	010102001076	February 17, 2021	35	[alcohol - sauce, fruit - berry - strawberry, fruit - other - kiwi, sweets - bubble gum, sweets - gum]	50/50	1	0.665
0101	010102001077	February 17, 2021	50	[alcohol - sauce, fruit - berry - strawberry, fruit - other - kiwi, sweets - bubble gum, sweets - gum]	50/50	1	0.665
0101	010102001078	February 17, 2021	3	[fruit - citrus - orange, fruit - other - fruit, fruit - other - passion fruit, fruit - tropical - guava, fruit - tropical - mango, other beverages - nectar]	30/70	0	0.249167
0101	010102001079	February 17, 2021	6	[fruit - citrus - orange, fruit - other - fruit, fruit - other - passion fruit, fruit - tropical - guava, fruit - tropical - mango, other beverages - nectar]	30/70	0	0.249167
0101	010102001080	February 17, 2021	0	[fruit - citrus - orange, fruit - other - fruit, fruit - other - passion fruit, fruit - tropical - guava, fruit - tropical - mango, other beverages - nectar]	30/70	0	0.249167
0101	010102001081	February 17, 2021	3	[coffee/tea - coffee, sweets - caramel, sweets - cookie]	70/30	0	0.207917
0101	010102001082	February 17, 2021	6	[coffee/tea - coffee, sweets - caramel, sweets - cookie]	70/30	0	0.207917
0101	010102001083	February 17, 2021	0	[coffee/tea - coffee, sweets - caramel, sweets - cookie]	70/30	0	0.207917
0101	010102001084	February 17, 2021	3	[other beverages - milk, sweets - honey]	70/30	0	0.182917
0101	010102001085	February 17, 2021	6	[other beverages - milk, sweets - honey]	70/30	0	0.182917
0101	010102001086	February 17, 2021	0	[other beverages - milk, sweets - honey]	70/30	0	0.182917
0101	010102001087	February 17, 2021	3	[fruit - berry - berry, fruit - other - grape]	70/30	0	0.124583
0101	010102001088	February 17, 2021	6	[fruit - berry - berry, fruit - other - grape]	70/30	0	0.124583
0101	010102001089	February 17, 2021	0	[fruit - berry - berry, fruit - other - grape]	70/30	0	0.124583
0101	010102001090	February 17, 2021	35	[fruit - other - grape, other beverages - must]	.	1	0.633
0101	010102001091	February 17, 2021	50	[fruit - other - grape, other beverages - must]	.	1	0.633
0101	010102001092	February 17, 2021	3	[fruit - other - honeydew, sweets - custard]	100/0	0	0.2325
0101	010102001093	February 17, 2021	6	[fruit - other - honeydew, sweets - custard]	100/0	0	0.2325
0101	010102001094	February 17, 2021	0	[fruit - other - honeydew, sweets - custard]	100/0	0	0.2325
0101	010102001095	February 17, 2021	3	[fruit - tropical - coconut]	70/30	0	0.3825
0101	010102001096	February 17, 2021	6	[fruit - tropical - coconut]	70/30	0	0.3825
0101	010102001097	February 17, 2021	0	[fruit - tropical - coconut]	70/30	0	0.3825
0101	010102001098	February 17, 2021	3	[fruit - other - fruit, fruit - tropical - guava]	70/30	0	0.133167
0101	010102001099	February 17, 2021	6	[fruit - other - fruit, fruit - tropical - guava]	70/30	0	0.133167
0101	010102001100	February 17, 2021	0	[fruit - other - fruit, fruit - tropical - guava]	70/30	0	0.133167
0101	010102001101	February 17, 2021	3	[fruit - other - apple, fruit - other - fruit, sweets - candy, sweets - tart]	70/30	0	0.1695
0101	010102001102	February 17, 2021	6	[fruit - other - apple, fruit - other - fruit, sweets - candy, sweets - tart]	70/30	0	0.1695
0101	010102001103	February 17, 2021	0	[fruit - other - apple, fruit - other - fruit, sweets - candy, sweets - tart]	70/30	0	0.1695
0101	010102001104	February 17, 2021	3	[fruit - citrus - orange, fruit - tropical - guava, fruit - tropical - pineapple, menthol - menthol]	70/30	0	0.299167
0101	010102001105	February 17, 2021	6	[fruit - citrus - orange, fruit - tropical - guava, fruit - tropical - pineapple, menthol - menthol]	70/30	0	0.299167
0101	010102001106	February 17, 2021	0	[fruit - citrus - orange, fruit - tropical - guava, fruit - tropical - pineapple, menthol - menthol]	70/30	0	0.299167
0101	010102001107	February 17, 2021	12	[fruit - citrus - orange, fruit - tropical - guava, fruit - tropical - pineapple, menthol - menthol]	70/30	0	0.299167
0101	010102001108	February 17, 2021	3	[fruit - other - fruit, sweets - dessert]	70/30	0	0.186533
0101	010102001109	February 17, 2021	6	[fruit - other - fruit, sweets - dessert]	70/30	0	0.186533
0101	010102001110	February 17, 2021	0	[fruit - other - fruit, sweets - dessert]	70/30	0	0.186533
0101	010102001111	February 17, 2021	35	[fruit - berry - berry, other beverages - lemonade, sweets - honey]	50/50	1	0.466333
0101	010102001112	February 17, 2021	50	[fruit - berry - berry, other beverages - lemonade, sweets - honey]	50/50	1	0.466333
0101	010102001113	February 17, 2021	3	[fruit - berry - berry, other beverages - lemonade, sweets - honey]	60/40	1	0.233167
0101	010102001114	February 17, 2021	6	[fruit - berry - berry, other beverages - lemonade, sweets - honey]	60/40	1	0.233167
0101	010102001115	February 17, 2021	0	[fruit - berry - berry, other beverages - lemonade, sweets - honey]	60/40	1	0.233167
0101	010102001116	February 17, 2021	3	[fruit - other - honeydew, fruit - other - melon]	.	0	0.182917
0101	010102001117	February 17, 2021	6	[fruit - other - honeydew, fruit - other - melon]	.	0	0.182917
0101	010102001118	February 17, 2021	0	[fruit - other - honeydew, fruit - other - melon]	.	0	0.182917
0101	010102001119	February 17, 2021	35	[fruit - other - fruit]	50/50	1	0.498333
0101	010102001120	February 17, 2021	50	[fruit - other - fruit]	50/50	1	0.498333
0101	010102001121	February 17, 2021	35	[fruit - other - honeydew, fruit - other - melon]	50/50	1	0.365833
0101	010102001122	February 17, 2021	50	[fruit - other - honeydew, fruit - other - melon]	50/50	1	0.365833
0101	010102001123	February 17, 2021	3	[fruit - other - honeydew, fruit - other - melon]	70/30	1	0.365833
0101	010102001124	February 17, 2021	6	[fruit - other - honeydew, fruit - other - melon]	70/30	1	0.365833
0101	010102001125	February 17, 2021	0	[fruit - other - honeydew, fruit - other - melon]	70/30	1	0.365833
0101	010102001126	February 17, 2021	3	[fruit - berry - blueberry, sweets - tart]	100/0	0	0.233167
0101	010102001127	February 17, 2021	6	[fruit - berry - blueberry, sweets - tart]	100/0	0	0.233167
0101	010102001128	February 17, 2021	0	[fruit - berry - blueberry, sweets - tart]	100/0	0	0.233167
0101	010102001129	February 17, 2021	35	[fruit - other - fruit, fruit - other - fruity, other beverages - milk, sweets - cereals]	50/50	1	0.466333
0101	010102001130	February 17, 2021	50	[fruit - other - fruit, fruit - other - fruity, other beverages - milk, sweets - cereals]	50/50	1	0.466333
0101	010102001131	February 17, 2021	3	[fruit - citrus - tangerine, fruit - tropical - guava, menthol - menthol, sweets - jam]	75/25	0	0.1595
0101	010102001132	February 17, 2021	6	[fruit - citrus - tangerine, fruit - tropical - guava, menthol - menthol, sweets - jam]	75/25	0	0.1595
0101	010102001133	February 17, 2021	0	[fruit - citrus - tangerine, fruit - tropical - guava, menthol - menthol, sweets - jam]	75/25	0	0.1595
0101	010102001134	February 17, 2021	3	[fruit - other - apple, fruit - other - fruit, menthol - menthol, other beverages - pop]	70/30	0	0.1995
0101	010102001135	February 17, 2021	6	[fruit - other - apple, fruit - other - fruit, menthol - menthol, other beverages - pop]	70/30	0	0.1995
0101	010102001136	February 17, 2021	0	[fruit - other - apple, fruit - other - fruit, menthol - menthol, other beverages - pop]	70/30	0	0.1995
0101	010102001137	February 17, 2021	3	[fruit - other - grape, menthol - menthol, other beverages - pop]	70/30	0	0.0495
0101	010102001138	February 17, 2021	6	[fruit - other - grape, menthol - menthol, other beverages - pop]	70/30	0	0.0495
0101	010102001139	February 17, 2021	0	[fruit - other - grape, menthol - menthol, other beverages - pop]	70/30	0	0.0495
0101	010102001140	February 17, 2021	35	[fruit - other - fruit, fruit - tropical - mango, menthol - menthol]	50/50	1	0.498333
0101	010102001141	February 17, 2021	50	[fruit - other - fruit, fruit - tropical - mango, menthol - menthol]	50/50	1	0.498333
0101	010102001142	February 17, 2021	3	[fruit - berry - strawberry, fruit - other - fruit, fruit - tropical - mango, menthol - menthol, other beverages - pop]	70/30	0	0.0495
0101	010102001143	February 17, 2021	6	[fruit - berry - strawberry, fruit - other - fruit, fruit - tropical - mango, menthol - menthol, other beverages - pop]	70/30	0	0.0495
0101	010102001144	February 17, 2021	0	[fruit - berry - strawberry, fruit - other - fruit, fruit - tropical - mango, menthol - menthol, other beverages - pop]	70/30	0	0.0495
0101	010102001145	February 17, 2021	3	[fruit - other - peach, menthol - menthol, other beverages - pop]	70/30	0	0.1995
0101	010102001146	February 17, 2021	6	[fruit - other - peach, menthol - menthol, other beverages - pop]	70/30	0	0.1995
0101	010102001147	February 17, 2021	0	[fruit - other - peach, menthol - menthol, other beverages - pop]	70/30	0	0.1995
0101	010102001148	February 17, 2021	35	[menthol - menthol, other beverages - lemonade]	70/30	1	0.365833
0101	010102001149	February 17, 2021	50	[menthol - menthol, other beverages - lemonade]	70/30	1	0.365833
0101	010102001150	February 17, 2021	35	[alcohol - punch, menthol - menthol, other beverages - lemonade]	50/50	1	0.365833
0101	010102001151	February 17, 2021	50	[alcohol - punch, menthol - menthol, other beverages - lemonade]	50/50	1	0.365833
0101	010102001152	February 17, 2021	3	[alcohol - punch, menthol - menthol, other beverages - lemonade]	70/30	0	0.182917
0101	010102001153	February 17, 2021	6	[alcohol - punch, menthol - menthol, other beverages - lemonade]	70/30	0	0.182917
0101	010102001154	February 17, 2021	0	[alcohol - punch, menthol - menthol, other beverages - lemonade]	70/30	0	0.182917
0101	010102001155	February 17, 2021	35	[fruit - berry - berry, fruit - other - fruit, fruit - tropical - pineapple]	50/50	1	0.365833
0101	010102001156	February 17, 2021	50	[fruit - berry - berry, fruit - other - fruit, fruit - tropical - pineapple]	50/50	1	0.365833
0101	010102001157	February 17, 2021	35	[alcohol - punch, fruit - berry - berry, fruit - citrus - citrus, fruit - other - fruit, fruit - tropical - pineapple]	50/50	1	0.365833
0101	010102001158	February 17, 2021	50	[alcohol - punch, fruit - berry - berry, fruit - citrus - citrus, fruit - other - fruit, fruit - tropical - pineapple]	50/50	1	0.365833
0101	010102001159	February 17, 2021	35	[fruit - berry - strawberry, menthol - menthol, other beverages - lemonade]	50/50	1	0.598333
0101	010102001160	February 17, 2021	50	[fruit - berry - strawberry, menthol - menthol, other beverages - lemonade]	50/50	1	0.598333
0101	010102001161	February 17, 2021	35	[fruit - other - watermelon, menthol - menthol, other beverages - lemonade]	50/50	1	0.365833
0101	010102001162	February 17, 2021	50	[fruit - other - watermelon, menthol - menthol, other beverages - lemonade]	50/50	1	0.365833
0101	010102001163	February 17, 2021	35	[fruit - other - watermelon, menthol - menthol]	70/30	1	0.598333
0101	010102001164	February 17, 2021	50	[fruit - other - watermelon, menthol - menthol]	70/30	1	0.598333
0101	010102001165	February 17, 2021	3	[fruit - other - fruit, fruit - tropical - mango, menthol - menthol, menthol - mint]	70/30	1	0.249167
0101	010102001166	February 17, 2021	6	[fruit - other - fruit, fruit - tropical - mango, menthol - menthol, menthol - mint]	70/30	1	0.249167
0101	010102001167	February 17, 2021	0	[fruit - other - fruit, fruit - tropical - mango, menthol - menthol, menthol - mint]	70/30	1	0.249167
0101	010102001168	February 17, 2021	3	[fruit - berry - strawberry, fruit - other - kiwi, fruit - tropical - lychee, menthol - menthol]	70/30	0	0.1195
0101	010102001169	February 17, 2021	6	[fruit - berry - strawberry, fruit - other - kiwi, fruit - tropical - lychee, menthol - menthol]	70/30	0	0.1195
0101	010102001170	February 17, 2021	0	[fruit - berry - strawberry, fruit - other - kiwi, fruit - tropical - lychee, menthol - menthol]	70/30	0	0.1195
0101	010102001171	February 17, 2021	3	[alcohol - fruit punch, alcohol - punch, fruit - other - fruit]	80/20	1	0.2495
0101	010102001172	February 17, 2021	6	[alcohol - fruit punch, alcohol - punch, fruit - other - fruit]	80/20	1	0.2495
0101	010102001173	February 17, 2021	0	[alcohol - fruit punch, alcohol - punch, fruit - other - fruit]	80/20	1	0.2495
0101	010102001174	February 17, 2021	35	[fruit - tropical - coconut, fruit - tropical - mango, fruit - tropical - pineapple, menthol - menthol]	60/40	1	0.499667
0101	010102001175	February 17, 2021	50	[fruit - tropical - coconut, fruit - tropical - mango, fruit - tropical - pineapple, menthol - menthol]	60/40	1	0.499667
0101	010102001176	February 17, 2021	35	[fruit - tropical - coconut, fruit - tropical - mango, fruit - tropical - pineapple, menthol - menthol]	60/40	1	0.499667
0101	010102001177	February 17, 2021	50	[fruit - tropical - coconut, fruit - tropical - mango, fruit - tropical - pineapple, menthol - menthol]	60/40	1	0.499667
0101	010102001178	February 17, 2021	3	[fruit - citrus - orange, fruit - other - fruit, menthol - menthol]	70/30	0	0.1695
0101	010102001179	February 17, 2021	6	[fruit - citrus - orange, fruit - other - fruit, menthol - menthol]	70/30	0	0.1695
0101	010102001180	February 17, 2021	0	[fruit - citrus - orange, fruit - other - fruit, menthol - menthol]	70/30	0	0.1695
0101	010102001181	February 17, 2021	3	[fruit - citrus - lemon, sweets - jam, sweets - tart]	70/30	0	0.1595
0101	010102001182	February 17, 2021	6	[fruit - citrus - lemon, sweets - jam, sweets - tart]	70/30	0	0.1595
0101	010102001183	February 17, 2021	0	[fruit - citrus - lemon, sweets - jam, sweets - tart]	70/30	0	0.1595
0101	010102001184	February 17, 2021	24	[fruit - berry - berry, fruit - other - pod, sweets - jam]	.	1	0.498333
0101	010102001185	February 17, 2021	48	[fruit - berry - berry, fruit - other - pod, sweets - jam]	.	1	0.498333
0101	010102001186	February 17, 2021	3	[fruit - berry - berry, fruit - berry - raspberry, other beverages - pop, sweets - butter, sweets - jam]	70/30	0	0.1595
0101	010102001187	February 17, 2021	6	[fruit - berry - berry, fruit - berry - raspberry, other beverages - pop, sweets - butter, sweets - jam]	70/30	0	0.1595
0101	010102001188	February 17, 2021	0	[fruit - berry - berry, fruit - berry - raspberry, other beverages - pop, sweets - butter, sweets - jam]	70/30	0	0.1595
0101	010102001189	February 17, 2021	3	[fruit - berry - strawberry, fruit - other - fruit, sweets - butter, sweets - jam]	75/25	0	0.1595
0101	010102001190	February 17, 2021	6	[fruit - berry - strawberry, fruit - other - fruit, sweets - butter, sweets - jam]	75/25	0	0.1595
0101	010102001191	February 17, 2021	0	[fruit - berry - strawberry, fruit - other - fruit, sweets - butter, sweets - jam]	75/25	0	0.1595
0101	010102001192	February 17, 2021	3	[coffee/tea - tea, other beverages - milk]	70/30	0	0.207917
0101	010102001193	February 17, 2021	6	[coffee/tea - tea, other beverages - milk]	70/30	0	0.207917
0101	010102001194	February 17, 2021	0	[coffee/tea - tea, other beverages - milk]	70/30	0	0.207917
0101	010102001195	February 17, 2021	35	[menthol - menthol]	50/50	0	0.398333
0101	010102001196	February 17, 2021	50	[menthol - menthol]	50/50	0	0.398333
0101	010102001197	February 17, 2021	3	[fruit - berry - raspberry, other beverages - limeade]	70/30	0	0.2999
0101	010102001198	February 17, 2021	6	[fruit - berry - raspberry, other beverages - limeade]	70/30	0	0.2999
0101	010102001199	February 17, 2021	0	[fruit - berry - raspberry, other beverages - limeade]	70/30	0	0.2999
0101	010102001200	February 17, 2021	3	[alcohol - sauce, fruit - other - honeydew, fruit - other - watermelon]	70/30	0	0.2999
0101	010102001201	February 17, 2021	6	[alcohol - sauce, fruit - other - honeydew, fruit - other - watermelon]	70/30	0	0.2999
0101	010102001202	February 17, 2021	0	[alcohol - sauce, fruit - other - honeydew, fruit - other - watermelon]	70/30	0	0.2999
0101	010102001203	February 17, 2021	3	[fruit - berry - berry, fruit - berry - blueberry, fruit - berry - raspberry, sweets - tart]	70/30	0	0.1799
0101	010102001204	February 17, 2021	6	[fruit - berry - berry, fruit - berry - blueberry, fruit - berry - raspberry, sweets - tart]	70/30	0	0.1799
0101	010102001205	February 17, 2021	0	[fruit - berry - berry, fruit - berry - blueberry, fruit - berry - raspberry, sweets - tart]	70/30	0	0.1799
0101	010102001206	February 17, 2021	3	[fruit - other - apple, fruit - other - peach, fruit - tropical - lychee]	70/30	0	0.1195
0101	010102001207	February 17, 2021	6	[fruit - other - apple, fruit - other - peach, fruit - tropical - lychee]	70/30	0	0.1195
0101	010102001208	February 17, 2021	0	[fruit - other - apple, fruit - other - peach, fruit - tropical - lychee]	70/30	0	0.1195
0101	010102001209	February 17, 2021	3	[sweets - custard, sweets - vanilla]	70/30	0	0.1097
0101	010102001210	February 17, 2021	6	[sweets - custard, sweets - vanilla]	70/30	0	0.1097
0101	010102001211	February 17, 2021	0	[sweets - custard, sweets - vanilla]	70/30	0	0.1097
0101	010102001212	February 17, 2021	3	[fruit - other - honeydew]	70/30	0	0.1699
0101	010102001213	February 17, 2021	6	[fruit - other - honeydew]	70/30	0	0.1699
0101	010102001214	February 17, 2021	0	[fruit - other - honeydew]	70/30	0	0.1699
0101	010102001215	February 17, 2021	3	[fruit - other - apple]	70/30	0	0.2495
0101	010102001216	February 17, 2021	6	[fruit - other - apple]	70/30	0	0.2495
0101	010102001217	February 17, 2021	0	[fruit - other - apple]	70/30	0	0.2495
0101	010102001218	February 17, 2021	3	[fruit - other - peach, fruit - tropical - mango, fruit - tropical - pineapple]	70/30	0	0.2495
0101	010102001219	February 17, 2021	6	[fruit - other - peach, fruit - tropical - mango, fruit - tropical - pineapple]	70/30	0	0.2495
0101	010102001220	February 17, 2021	0	[fruit - other - peach, fruit - tropical - mango, fruit - tropical - pineapple]	70/30	0	0.2495
0101	010102001221	February 17, 2021	3	[sweets - candy]	70/30	0	0.2495
0101	010102001222	February 17, 2021	6	[sweets - candy]	70/30	0	0.2495
0101	010102001223	February 17, 2021	0	[sweets - candy]	70/30	0	0.2495
0101	010102001224	February 17, 2021	3	[fruit - berry - strawberry, sweets - candy]	70/30	0	0.2495
0101	010102001225	February 17, 2021	6	[fruit - berry - strawberry, sweets - candy]	70/30	0	0.2495
0101	010102001226	February 17, 2021	0	[fruit - berry - strawberry, sweets - candy]	70/30	0	0.2495
0101	010102001227	February 17, 2021	3	[fruit - other - watermelon, sweets - candy]	70/30	0	0.2495
0101	010102001228	February 17, 2021	6	[fruit - other - watermelon, sweets - candy]	70/30	0	0.2495
0101	010102001229	February 17, 2021	0	[fruit - other - watermelon, sweets - candy]	70/30	0	0.2495
0101	010102001230	February 17, 2021	3	[fruit - other - honeydew, fruit - other - watermelon]	70/30	0	0.3325
0101	010102001231	February 17, 2021	6	[fruit - other - honeydew, fruit - other - watermelon]	70/30	0	0.3325
0101	010102001232	February 17, 2021	0	[fruit - other - honeydew, fruit - other - watermelon]	70/30	0	0.3325
0101	010102001233	February 17, 2021	3	[fruit - berry - strawberry, fruit - citrus - orange, fruit - tropical - banana]	70/30	0	0.3325
0101	010102001234	February 17, 2021	6	[fruit - berry - strawberry, fruit - citrus - orange, fruit - tropical - banana]	70/30	0	0.3325
0101	010102001235	February 17, 2021	0	[fruit - berry - strawberry, fruit - citrus - orange, fruit - tropical - banana]	70/30	0	0.3325
0101	010102001236	February 17, 2021	3	[sweets - chocolate]	70/30	0	0.1165
0101	010102001237	February 17, 2021	6	[sweets - chocolate]	70/30	0	0.1165
0101	010102001238	February 17, 2021	0	[sweets - chocolate]	70/30	0	0.1165
0101	010102001239	February 17, 2021	35	N/A	70/30	0	0.233
0101	010102001240	February 17, 2021	50	N/A	70/30	0	0.233
0101	010102001241	February 17, 2021	24	[fruit - berry - strawberry, fruit - other - fruit, fruit - other - kiwi, fruit - other - pomegranate]	50/50	1	0.498333
0101	010102001242	February 17, 2021	48	[fruit - berry - strawberry, fruit - other - fruit, fruit - other - kiwi, fruit - other - pomegranate]	50/50	1	0.498333
0101	010102001243	February 17, 2021	3	[fruit - berry - strawberry, fruit - other - kiwi]	70/30	0	0.133167
0101	010102001244	February 17, 2021	6	[fruit - berry - strawberry, fruit - other - kiwi]	70/30	0	0.133167
0101	010102001245	February 17, 2021	0	[fruit - berry - strawberry, fruit - other - kiwi]	70/30	0	0.133167
0101	010102001246	February 17, 2021	35	[fruit - other - kiwi]	50/50	1	0.498333
0101	010102001247	February 17, 2021	50	[fruit - other - kiwi]	50/50	1	0.498333
0101	010102001248	February 17, 2021	35	[fruit - berry - strawberry, fruit - tropical - coconut, fruit - tropical - pineapple]	50/50	1	0.665
0101	010102001249	February 17, 2021	50	[fruit - berry - strawberry, fruit - tropical - coconut, fruit - tropical - pineapple]	50/50	1	0.665
0101	010102001250	February 17, 2021	3	[fruit - other - fruit]	70/30	0	0.299167
0101	010102001251	February 17, 2021	6	[fruit - other - fruit]	70/30	0	0.299167
0101	010102001252	February 17, 2021	0	[fruit - other - fruit]	70/30	0	0.299167
0101	010102001253	February 17, 2021	12	[fruit - other - fruit]	70/30	0	0.299167
0101	010102001254	February 17, 2021	35	[fruit - berry - berry, fruit - other - kiwi, fruit - other - watermelon]	50/50	1	0.466333
0101	010102001255	February 17, 2021	50	[fruit - berry - berry, fruit - other - kiwi, fruit - other - watermelon]	50/50	1	0.466333
0101	010102001256	February 17, 2021	3	[fruit - citrus - lemon, fruit - citrus - lime, sweets - candy]	70/30	0	0.1495
0101	010102001257	February 17, 2021	6	[fruit - citrus - lemon, fruit - citrus - lime, sweets - candy]	70/30	0	0.1495
0101	010102001258	February 17, 2021	0	[fruit - citrus - lemon, fruit - citrus - lime, sweets - candy]	70/30	0	0.1495
0101	010102001259	February 17, 2021	12	[fruit - citrus - lemon, fruit - citrus - lime, sweets - candy]	70/30	0	0.1495
0101	010102001260	February 17, 2021	3	[fruit - citrus - lemon, sweets - lemon drop]	80/20	0	0.1695
0101	010102001261	February 17, 2021	6	[fruit - citrus - lemon, sweets - lemon drop]	80/20	0	0.1695
0101	010102001262	February 17, 2021	0	[fruit - citrus - lemon, sweets - lemon drop]	80/20	0	0.1695
0101	010102001263	February 17, 2021	35	[fruit - citrus - lemon, sweets - lemon drop, sweets - tart]	50/50	1	0.665
0101	010102001264	February 17, 2021	50	[fruit - citrus - lemon, sweets - lemon drop, sweets - tart]	50/50	1	0.665
0101	010102001265	February 17, 2021	3	[fruit - citrus - lemon]	70/30	0	0.1495
0101	010102001266	February 17, 2021	6	[fruit - citrus - lemon]	70/30	0	0.1495
0101	010102001267	February 17, 2021	0	[fruit - citrus - lemon]	70/30	0	0.1495
0101	010102001268	February 17, 2021	35	[fruit - citrus - citrus, fruit - citrus - lemon, other beverages - must, sweets - tart]	50/50	1	0.599667
0101	010102001269	February 17, 2021	50	[fruit - citrus - citrus, fruit - citrus - lemon, other beverages - must, sweets - tart]	50/50	1	0.599667
0101	010102001270	February 17, 2021	36	[menthol - mint]	50/50	1	0.566333
0101	010102001271	February 17, 2021	18	[menthol - mint]	50/50	1	0.566333
0101	010102001272	February 17, 2021	35	N/A	80/20	0	0.366333
0101	010102001273	February 17, 2021	50	N/A	80/20	0	0.366333
0101	010102001274	February 17, 2021	3	[fruit - citrus - citrus]	40/60	0	0.3325
0101	010102001275	February 17, 2021	6	[fruit - citrus - citrus]	40/60	0	0.3325
0101	010102001276	February 17, 2021	0	[fruit - citrus - citrus]	40/60	0	0.3325
0101	010102001277	February 17, 2021	35	[fruit - other - melon, fruit - other - watermelon]	50/50	1	0.498333
0101	010102001278	February 17, 2021	50	[fruit - other - melon, fruit - other - watermelon]	50/50	1	0.498333
0101	010102001279	February 17, 2021	3	[fruit - other - watermelon, sweets - candy]	80/20	1	0.0999
0101	010102001280	February 17, 2021	6	[fruit - other - watermelon, sweets - candy]	80/20	1	0.0999
0101	010102001281	February 17, 2021	0	[fruit - other - watermelon, sweets - candy]	80/20	1	0.0999
0101	010102001282	February 17, 2021	35	[fruit - other - pod]	60/40	1	0.499667
0101	010102001283	February 17, 2021	50	[fruit - other - pod]	60/40	1	0.499667
0101	010102001284	February 17, 2021	3	[fruit - tropical - banana, fruit - tropical - mango, menthol - menthol]	30/70	0	0.165833
0101	010102001285	February 17, 2021	6	[fruit - tropical - banana, fruit - tropical - mango, menthol - menthol]	30/70	0	0.165833
0101	010102001286	February 17, 2021	0	[fruit - tropical - banana, fruit - tropical - mango, menthol - menthol]	30/70	0	0.165833
0101	010102001287	February 17, 2021	3	[fruit - berry - berry, fruit - other - fruity, fruit - tropical - mango]	70/30	0	0.2325
0101	010102001288	February 17, 2021	6	[fruit - berry - berry, fruit - other - fruity, fruit - tropical - mango]	70/30	0	0.2325
0101	010102001289	February 17, 2021	0	[fruit - berry - berry, fruit - other - fruity, fruit - tropical - mango]	70/30	0	0.2325
0101	010102001290	February 17, 2021	3	[fruit - tropical - mango]	70/30	0	0.133167
0101	010102001291	February 17, 2021	6	[fruit - tropical - mango]	70/30	0	0.133167
0101	010102001292	February 17, 2021	0	[fruit - tropical - mango]	70/30	0	0.133167
0101	010102001293	February 17, 2021	3	[fruit - other - peach, fruit - tropical - mango, sweets - cream]	70/30	0	0.299167
0101	010102001294	February 17, 2021	6	[fruit - other - peach, fruit - tropical - mango, sweets - cream]	70/30	0	0.299167
0101	010102001295	February 17, 2021	0	[fruit - other - peach, fruit - tropical - mango, sweets - cream]	70/30	0	0.299167
0101	010102001296	February 17, 2021	12	[fruit - other - peach, fruit - tropical - mango, sweets - cream]	70/30	0	0.299167
0101	010102001297	February 17, 2021	3	[fruit - tropical - mango, sweets - cream]	70/30	0	0.182917
0101	010102001298	February 17, 2021	6	[fruit - tropical - mango, sweets - cream]	70/30	0	0.182917
0101	010102001299	February 17, 2021	0	[fruit - tropical - mango, sweets - cream]	70/30	0	0.182917
0101	010102001300	February 17, 2021	35	[fruit - tropical - mango, sweets - cream, sweets - vanilla]	50/50	1	0.365833
0101	010102001301	February 17, 2021	50	[fruit - tropical - mango, sweets - cream, sweets - vanilla]	50/50	1	0.365833
0101	010102001302	February 17, 2021	3	[fruit - other - grape, fruit - tropical - mango, menthol - menthol]	30/70	0	0.165833
0101	010102001303	February 17, 2021	6	[fruit - other - grape, fruit - tropical - mango, menthol - menthol]	30/70	0	0.165833
0101	010102001304	February 17, 2021	0	[fruit - other - grape, fruit - tropical - mango, menthol - menthol]	30/70	0	0.165833
0101	010102001305	February 17, 2021	36	[fruit - tropical - mango]	70/30	1	0.565
0101	010102001306	February 17, 2021	18	[fruit - tropical - mango]	70/30	1	0.565
0101	010102001307	February 17, 2021	3	[fruit - other - fruit, fruit - other - peach, fruit - tropical - guava, fruit - tropical - mango]	70/30	0	0.1595
0101	010102001308	February 17, 2021	6	[fruit - other - fruit, fruit - other - peach, fruit - tropical - guava, fruit - tropical - mango]	70/30	0	0.1595
0101	010102001309	February 17, 2021	0	[fruit - other - fruit, fruit - other - peach, fruit - tropical - guava, fruit - tropical - mango]	70/30	0	0.1595
0101	010102001310	February 17, 2021	24	[fruit - other - peach, fruit - tropical - guava, fruit - tropical - mango]	50/50	1	0.498333
0101	010102001311	February 17, 2021	48	[fruit - other - peach, fruit - tropical - guava, fruit - tropical - mango]	50/50	1	0.498333
0101	010102001312	February 17, 2021	35	[fruit - tropical - mango, fruit - tropical - pineapple]	50/50	1	0.633
0101	010102001313	February 17, 2021	20	[fruit - tropical - mango, fruit - tropical - pineapple]	50/50	1	0.633
0101	010102001314	February 17, 2021	3	[fruit - citrus - orange, fruit - citrus - tangerine, fruit - tropical - pineapple]	70/30	0	0.299167
0101	010102001315	February 17, 2021	6	[fruit - citrus - orange, fruit - citrus - tangerine, fruit - tropical - pineapple]	70/30	0	0.299167
0101	010102001316	February 17, 2021	0	[fruit - citrus - orange, fruit - citrus - tangerine, fruit - tropical - pineapple]	70/30	0	0.299167
0101	010102001317	February 17, 2021	12	[fruit - citrus - orange, fruit - citrus - tangerine, fruit - tropical - pineapple]	70/30	0	0.299167
0101	010102001318	February 17, 2021	35	[fruit - citrus - orange, fruit - citrus - tangerine, fruit - tropical - pineapple]	50/50	1	0.665
0101	010102001319	February 17, 2021	50	[fruit - citrus - orange, fruit - citrus - tangerine, fruit - tropical - pineapple]	50/50	1	0.665
0101	010102001320	February 17, 2021	3	[fruit - berry - berry, fruit - other - fruit, fruit - other - melon]	70/30	0	0.2325
0101	010102001321	February 17, 2021	6	[fruit - berry - berry, fruit - other - fruit, fruit - other - melon]	70/30	0	0.2325
0101	010102001322	February 17, 2021	0	[fruit - berry - berry, fruit - other - fruit, fruit - other - melon]	70/30	0	0.2325
0101	010102001323	February 17, 2021	35	[fruit - berry - berry, fruit - berry - strawberry, fruit - other - fruit, fruit - other - honeydew, fruit - other - melon, fruit - other - watermelon]	50/50	1	0.465
0101	010102001324	February 17, 2021	50	[fruit - berry - berry, fruit - berry - strawberry, fruit - other - fruit, fruit - other - honeydew, fruit - other - melon, fruit - other - watermelon]	50/50	1	0.465
0101	010102001325	February 17, 2021	3	[fruit - other - honeydew, fruit - other - melon]	70/30	0	0.133167
0101	010102001326	February 17, 2021	6	[fruit - other - honeydew, fruit - other - melon]	70/30	0	0.133167
0101	010102001327	February 17, 2021	0	[fruit - other - honeydew, fruit - other - melon]	70/30	0	0.133167
0101	010102001328	February 17, 2021	3	[fruit - other - apple, fruit - other - honeydew, fruit - other - kiwi]	70/30	0	0.2165
0101	010102001329	February 17, 2021	6	[fruit - other - apple, fruit - other - honeydew, fruit - other - kiwi]	70/30	0	0.2165
0101	010102001330	February 17, 2021	0	[fruit - other - apple, fruit - other - honeydew, fruit - other - kiwi]	70/30	0	0.2165
0101	010102001331	February 17, 2021	12	[fruit - other - apple, fruit - other - honeydew, fruit - other - kiwi]	70/30	0	0.2165
0101	010102001332	February 17, 2021	35	[menthol - menthol]	50/50	1	0.465
0101	010102001333	February 17, 2021	50	[menthol - menthol]	50/50	1	0.465
0101	010102001334	February 17, 2021	24	[menthol - menthol, tobacco - tobacco]	50/50	0	0.249167
0101	010102001335	February 17, 2021	48	[menthol - menthol, tobacco - tobacco]	50/50	0	0.249167
0101	010102001336	February 17, 2021	20	[menthol - menthol, tobacco - tobacco]	.	1	0.565
0101	010102001337	February 17, 2021	40	[menthol - menthol, tobacco - tobacco]	.	1	0.565
0101	010102001338	February 17, 2021	60	[menthol - menthol, tobacco - tobacco]	.	1	0.565
0101	010102001339	February 17, 2021	3	[fruit - citrus - lemon, fruit - citrus - orange, menthol - mint]	70/30	0	0.165833
0101	010102001340	February 17, 2021	6	[fruit - citrus - lemon, fruit - citrus - orange, menthol - mint]	70/30	0	0.165833
0101	010102001341	February 17, 2021	0	[fruit - citrus - lemon, fruit - citrus - orange, menthol - mint]	70/30	0	0.165833
0101	010102001342	February 17, 2021	35	[fruit - other - pod, sweets - muffin]	60/40	1	0.499667
0101	010102001343	February 17, 2021	50	[fruit - other - pod, sweets - muffin]	60/40	1	0.499667
0101	010102001344	February 17, 2021	35	[menthol - menthol, menthol - mint]	50/50	1	0.665
0101	010102001345	February 17, 2021	50	[menthol - menthol, menthol - mint]	50/50	1	0.665
0101	010102001346	February 17, 2021	24	[fruit - berry - berry, fruit - other - fruit, fruit - other - pod]	50/50	1	0.498333
0101	010102001347	February 17, 2021	48	[fruit - berry - berry, fruit - other - fruit, fruit - other - pod]	50/50	1	0.498333
0101	010102001348	February 17, 2021	3	[fruit - tropical - mango]	70/30	0	0.2325
0101	010102001349	February 17, 2021	6	[fruit - tropical - mango]	70/30	0	0.2325
0101	010102001350	February 17, 2021	0	[fruit - tropical - mango]	70/30	0	0.2325
0101	010102001351	February 17, 2021	3	[fruit - berry - raspberry]	50/50	0	0.1399
0101	010102001352	February 17, 2021	35	[fruit - citrus - orange, other beverages - lemonade]	50/50	0	0.665
0101	010102001353	February 17, 2021	50	[fruit - citrus - orange, other beverages - lemonade]	50/50	0	0.665
0101	010102001354	February 17, 2021	35	[fruit - other - fruit, menthol - menthol]	50/50	0	0.665
0101	010102001355	February 17, 2021	50	[fruit - other - fruit, menthol - menthol]	50/50	0	0.665
0101	010102001356	February 17, 2021	35	[menthol - mint]	50/50	0	0.665
0101	010102001357	February 17, 2021	50	[menthol - mint]	50/50	0	0.665
0101	010102001358	February 17, 2021	35	[alcohol - punch, fruit - berry - strawberry, fruit - tropical - mango, other beverages - lemonade]	50/50	0	0.665
0101	010102001359	February 17, 2021	50	[alcohol - punch, fruit - berry - strawberry, fruit - tropical - mango, other beverages - lemonade]	50/50	0	0.665
0101	010102001360	February 17, 2021	35	[fruit - berry - strawberry]	50/50	0	0.665
0101	010102001361	February 17, 2021	50	[fruit - berry - strawberry]	50/50	0	0.665
0101	010102001362	February 17, 2021	35	[sweets - muffin]	60/40	1	0.499667
0101	010102001363	February 17, 2021	50	[sweets - muffin]	60/40	1	0.499667
0101	010102001364	February 17, 2021	3	[fruit - other - pod, sweets - chocolate, sweets - honey, tobacco - tobacco]	.	1	3.33
0101	010102001365	February 17, 2021	6	[fruit - other - pod, sweets - chocolate, sweets - honey, tobacco - tobacco]	.	1	3.33
0101	010102001366	February 17, 2021	0	[fruit - other - pod, sweets - chocolate, sweets - honey, tobacco - tobacco]	.	1	3.33
0101	010102001367	February 17, 2021	35	[fruit - other - fruit, sweets - gum]	50/50	1	0.598333
0101	010102001368	February 17, 2021	50	[fruit - other - fruit, sweets - gum]	50/50	1	0.598333
0101	010102001369	February 17, 2021	3	[alcohol - cooler, fruit - other - apple, fruit - other - grape, fruit - other - watermelon, menthol - menthol, other beverages - cooler]	70/30	0	0.299167
0101	010102001370	February 17, 2021	6	[alcohol - cooler, fruit - other - apple, fruit - other - grape, fruit - other - watermelon, menthol - menthol, other beverages - cooler]	70/30	0	0.299167
0101	010102001371	February 17, 2021	0	[alcohol - cooler, fruit - other - apple, fruit - other - grape, fruit - other - watermelon, menthol - menthol, other beverages - cooler]	70/30	0	0.299167
0101	010102001372	February 17, 2021	12	[alcohol - cooler, fruit - other - apple, fruit - other - grape, fruit - other - watermelon, menthol - menthol, other beverages - cooler]	70/30	0	0.299167
0101	010102001373	February 17, 2021	3	[fruit - other - apricot, fruit - other - peach, fruit - tropical - mango]	70/30	0	0.299167
0101	010102001374	February 17, 2021	6	[fruit - other - apricot, fruit - other - peach, fruit - tropical - mango]	70/30	0	0.299167
0101	010102001375	February 17, 2021	0	[fruit - other - apricot, fruit - other - peach, fruit - tropical - mango]	70/30	0	0.299167
0101	010102001376	February 17, 2021	12	[fruit - other - apricot, fruit - other - peach, fruit - tropical - mango]	70/30	0	0.299167
0101	010102001377	February 17, 2021	35	[fruit - other - peach, fruit - tropical - mango]	50/50	1	0.665
0101	010102001378	February 17, 2021	50	[fruit - other - peach, fruit - tropical - mango]	50/50	1	0.665
0101	010102001379	February 17, 2021	35	[fruit - other - apple, fruit - other - honeydew, fruit - other - kiwi, fruit - other - melon]	50/50	1	0.665
0101	010102001380	February 17, 2021	50	[fruit - other - apple, fruit - other - honeydew, fruit - other - kiwi, fruit - other - melon]	50/50	1	0.665
0101	010102001381	February 17, 2021	35	[fruit - citrus - orange, fruit - other - fruit, fruit - other - passion fruit, fruit - tropical - guava]	50/50	1	0.665
0101	010102001382	February 17, 2021	50	[fruit - citrus - orange, fruit - other - fruit, fruit - other - passion fruit, fruit - tropical - guava]	50/50	1	0.665
0101	010102001383	February 17, 2021	3	[other beverages - pop]	70/30	0	0.0495
0101	010102001384	February 17, 2021	6	[other beverages - pop]	70/30	0	0.0495
0101	010102001385	February 17, 2021	0	[other beverages - pop]	70/30	0	0.0495
0101	010102001386	February 17, 2021	3	[fruit - berry - raspberry, fruit - citrus - lemon, sweets - tart]	60/40	0	0.2665
0101	010102001387	February 17, 2021	6	[fruit - berry - raspberry, fruit - citrus - lemon, sweets - tart]	60/40	0	0.2665
0101	010102001388	February 17, 2021	0	[fruit - berry - raspberry, fruit - citrus - lemon, sweets - tart]	60/40	0	0.2665
0101	010102001389	February 17, 2021	35	[fruit - citrus - lime, fruit - other - cherry, fruit - other - pod, spice - ginger, sweets - tart]	50/50	1	0.599667
0101	010102001390	February 17, 2021	50	[fruit - citrus - lime, fruit - other - cherry, fruit - other - pod, spice - ginger, sweets - tart]	50/50	1	0.599667
0101	010102001391	February 17, 2021	35	[fruit - berry - raspberry, fruit - other - peach, fruit - other - pod]	50/50	1	0.599667
0101	010102001392	February 17, 2021	50	[fruit - berry - raspberry, fruit - other - peach, fruit - other - pod]	50/50	1	0.599667
0101	010102001393	February 17, 2021	35	[fruit - berry - strawberry, fruit - tropical - pineapple, sweets - candy]	50/50	1	0.531667
0101	010102001394	February 17, 2021	50	[fruit - berry - strawberry, fruit - tropical - pineapple, sweets - candy]	50/50	1	0.531667
0101	010102001395	February 17, 2021	35	[fruit - tropical - guava, sweets - tart]	50/50	1	0.665
0101	010102001396	February 17, 2021	50	[fruit - tropical - guava, sweets - tart]	50/50	1	0.665
0101	010102001397	February 17, 2021	3	[fruit - citrus - lemon, fruit - other - peach, other beverages - lemonade]	70/30	0	0.182917
0101	010102001398	February 17, 2021	6	[fruit - citrus - lemon, fruit - other - peach, other beverages - lemonade]	70/30	0	0.182917
0101	010102001399	February 17, 2021	0	[fruit - citrus - lemon, fruit - other - peach, other beverages - lemonade]	70/30	0	0.182917
0101	010102001400	February 17, 2021	3	[fruit - berry - raspberry, fruit - other - peach]	70/30	0	0.133167
0101	010102001401	February 17, 2021	6	[fruit - berry - raspberry, fruit - other - peach]	70/30	0	0.133167
0101	010102001402	February 17, 2021	0	[fruit - berry - raspberry, fruit - other - peach]	70/30	0	0.133167
0101	010102001403	February 17, 2021	3	[fruit - berry - berry, fruit - berry - strawberry, fruit - tropical - pineapple, sweets - cream, sweets - tart]	70/30	0	0.299167
0101	010102001404	February 17, 2021	6	[fruit - berry - berry, fruit - berry - strawberry, fruit - tropical - pineapple, sweets - cream, sweets - tart]	70/30	0	0.299167
0101	010102001405	February 17, 2021	0	[fruit - berry - berry, fruit - berry - strawberry, fruit - tropical - pineapple, sweets - cream, sweets - tart]	70/30	0	0.299167
0101	010102001406	February 17, 2021	12	[fruit - berry - berry, fruit - berry - strawberry, fruit - tropical - pineapple, sweets - cream, sweets - tart]	70/30	0	0.299167
0101	010102001407	February 17, 2021	35	[fruit - citrus - citrus, fruit - other - fruity, fruit - other - pod, fruit - tropical - pineapple, sweets - tart]	50/50	1	0.665
0101	010102001408	February 17, 2021	50	[fruit - citrus - citrus, fruit - other - fruity, fruit - other - pod, fruit - tropical - pineapple, sweets - tart]	50/50	1	0.665
0101	010102001409	February 17, 2021	3	[fruit - berry - strawberry]	70/30	0	0.1495
0101	010102001410	February 17, 2021	6	[fruit - berry - strawberry]	70/30	0	0.1495
0101	010102001411	February 17, 2021	0	[fruit - berry - strawberry]	70/30	0	0.1495
0101	010102001412	February 17, 2021	3	[alcohol - punch, fruit - citrus - lemon, other beverages - lemonade]	70/30	0	0.182917
0101	010102001413	February 17, 2021	6	[alcohol - punch, fruit - citrus - lemon, other beverages - lemonade]	70/30	0	0.182917
0101	010102001414	February 17, 2021	0	[alcohol - punch, fruit - citrus - lemon, other beverages - lemonade]	70/30	0	0.182917
0101	010102001415	February 17, 2021	35	[alcohol - punch, fruit - berry - berry, other beverages - lemonade]	50/50	1	0.365833
0101	010102001416	February 17, 2021	50	[alcohol - punch, fruit - berry - berry, other beverages - lemonade]	50/50	1	0.365833
0101	010102001417	February 17, 2021	35	[alcohol - punch, fruit - berry - berry, fruit - citrus - lemon, other beverages - lemonade]	70/30	1	0.365833
0101	010102001418	February 17, 2021	50	[alcohol - punch, fruit - berry - berry, fruit - citrus - lemon, other beverages - lemonade]	70/30	1	0.365833
0101	010102001419	February 17, 2021	3	[fruit - berry - strawberry, fruit - other - fruit, fruit - other - fruity, sweets - candy]	80/20	0	0.1695
0101	010102001420	February 17, 2021	6	[fruit - berry - strawberry, fruit - other - fruit, fruit - other - fruity, sweets - candy]	80/20	0	0.1695
0101	010102001421	February 17, 2021	0	[fruit - berry - strawberry, fruit - other - fruit, fruit - other - fruity, sweets - candy]	80/20	0	0.1695
0101	010102001422	February 17, 2021	35	[fruit - berry - strawberry]	50/50	1	0.665
0101	010102001423	February 17, 2021	50	[fruit - berry - strawberry]	50/50	1	0.665
0101	010102001424	February 17, 2021	3	[spice - spice, sweets - cookie]	80/20	0	0.1495
0101	010102001425	February 17, 2021	6	[spice - spice, sweets - cookie]	80/20	0	0.1495
0101	010102001426	February 17, 2021	0	[spice - spice, sweets - cookie]	80/20	0	0.1495
0101	010102001427	February 17, 2021	35	[fruit - other - grape]	50/50	1	0.598333
0101	010102001428	February 17, 2021	50	[fruit - other - grape]	50/50	1	0.598333
0101	010102001429	February 17, 2021	3	[fruit - berry - berry, fruit - other - fruit, fruit - other - pomegranate, fruit - tropical - papaya]	70/30	0	0.182917
0101	010102001430	February 17, 2021	6	[fruit - berry - berry, fruit - other - fruit, fruit - other - pomegranate, fruit - tropical - papaya]	70/30	0	0.182917
0101	010102001431	February 17, 2021	0	[fruit - berry - berry, fruit - other - fruit, fruit - other - pomegranate, fruit - tropical - papaya]	70/30	0	0.182917
0101	010102001432	February 17, 2021	24	[fruit - berry - raspberry, sweets - jam]	50/50	1	0.498333
0101	010102001433	February 17, 2021	48	[fruit - berry - raspberry, sweets - jam]	50/50	1	0.498333
0101	010102001434	February 17, 2021	35	[fruit - berry - berry, fruit - citrus - lemon]	50/50	1	0.665
0101	010102001435	February 17, 2021	50	[fruit - berry - berry, fruit - citrus - lemon]	50/50	1	0.665
0101	010102001436	February 17, 2021	35	[fruit - tropical - mango]	50/50	0	0.498333
0101	010102001437	February 17, 2021	50	[fruit - tropical - mango]	50/50	0	0.498333
0101	010102001438	February 17, 2021	3	[fruit - other - fruit, fruit - other - passion fruit, fruit - tropical - mango, fruit - tropical - papaya]	70/30	0	0.1195
0101	010102001439	February 17, 2021	6	[fruit - other - fruit, fruit - other - passion fruit, fruit - tropical - mango, fruit - tropical - papaya]	70/30	0	0.1195
0101	010102001440	February 17, 2021	0	[fruit - other - fruit, fruit - other - passion fruit, fruit - tropical - mango, fruit - tropical - papaya]	70/30	0	0.1195
0101	010102001441	February 17, 2021	20	[tobacco - tobacco]	50/50	0	0.249167
0101	010102001442	February 17, 2021	40	[tobacco - tobacco]	50/50	0	0.249167
0101	010102001443	February 17, 2021	60	[tobacco - tobacco]	50/50	0	0.249167
0101	010102001444	February 17, 2021	20	[tobacco - tobacco]	.	1	0.498333
0101	010102001445	February 17, 2021	40	[tobacco - tobacco]	.	1	0.498333
0101	010102001446	February 17, 2021	60	[tobacco - tobacco]	.	1	0.498333
0101	010102001447	February 17, 2021	3	[fruit - berry - berry, fruit - other - apple, fruit - other - pear]	80/20	0	0.1695
0101	010102001448	February 17, 2021	6	[fruit - berry - berry, fruit - other - apple, fruit - other - pear]	80/20	0	0.1695
0101	010102001449	February 17, 2021	0	[fruit - berry - berry, fruit - other - apple, fruit - other - pear]	80/20	0	0.1695
0101	010102001450	February 17, 2021	3	[fruit - tropical - banana, sweets - cookie, sweets - cream]	100/0	0	0.315833
0101	010102001451	February 17, 2021	6	[fruit - tropical - banana, sweets - cookie, sweets - cream]	100/0	0	0.315833
0101	010102001452	February 17, 2021	0	[fruit - tropical - banana, sweets - cookie, sweets - cream]	100/0	0	0.315833
0101	010102001453	February 17, 2021	35	[fruit - other - pod]	60/40	1	0.499667
0101	010102001454	February 17, 2021	50	[fruit - other - pod]	60/40	1	0.499667
0101	010102001455	February 17, 2021	3	[nut - pecan, sweets - custard, sweets - vanilla]	70/30	0	0.2299
0101	010102001456	February 17, 2021	6	[nut - pecan, sweets - custard, sweets - vanilla]	70/30	0	0.2299
0101	010102001457	February 17, 2021	0	[nut - pecan, sweets - custard, sweets - vanilla]	70/30	0	0.2299
0101	010102001458	February 17, 2021	50	[fruit - other - apple, menthol - menthol]	50/50	1	0.299167
0101	010102001459	February 17, 2021	35	[fruit - other - apple, menthol - menthol]	50/50	1	0.299167
0101	010102001460	February 17, 2021	3	[fruit - tropical - mango, fruit - tropical - mangosteen]	70/30	0	0.1195
0101	010102001461	February 17, 2021	6	[fruit - tropical - mango, fruit - tropical - mangosteen]	70/30	0	0.1195
0101	010102001462	February 17, 2021	0	[fruit - tropical - mango, fruit - tropical - mangosteen]	70/30	0	0.1195
0101	010102001463	February 17, 2021	3	[sweets - cake]	70/30	0	0.1599
0101	010102001464	February 17, 2021	6	[sweets - cake]	70/30	0	0.1599
0101	010102001465	February 17, 2021	0	[sweets - cake]	70/30	0	0.1599
0101	010102001466	February 17, 2021	3	[fruit - berry - strawberry, fruit - citrus - lemon, fruit - citrus - lime, sweets - candy]	70/30	0	0.133167
0101	010102001467	February 17, 2021	6	[fruit - berry - strawberry, fruit - citrus - lemon, fruit - citrus - lime, sweets - candy]	70/30	0	0.133167
0101	010102001468	February 17, 2021	0	[fruit - berry - strawberry, fruit - citrus - lemon, fruit - citrus - lime, sweets - candy]	70/30	0	0.133167
0101	010102001469	February 17, 2021	35	[fruit - citrus - lime, fruit - tropical - pineapple]	50/50	1	0.465
0101	010102001470	February 17, 2021	50	[fruit - citrus - lime, fruit - tropical - pineapple]	50/50	1	0.465
0101	010102001471	February 17, 2021	3	[fruit - berry - strawberry, sweets - custard]	80/20	0	0.141583
0101	010102001472	February 17, 2021	6	[fruit - berry - strawberry, sweets - custard]	80/20	0	0.141583
0101	010102001473	February 17, 2021	0	[fruit - berry - strawberry, sweets - custard]	80/20	0	0.141583
0101	010102001474	February 17, 2021	20	[tobacco - tobacco]	50/50	0	0.249167
0101	010102001475	February 17, 2021	40	[tobacco - tobacco]	50/50	0	0.249167
0101	010102001476	February 17, 2021	60	[tobacco - tobacco]	50/50	0	0.249167
0101	010102001477	February 17, 2021	20	[tobacco - tobacco]	.	1	0.498333
0101	010102001478	February 17, 2021	40	[tobacco - tobacco]	.	1	0.498333
0101	010102001479	February 17, 2021	60	[tobacco - tobacco]	.	1	0.498333
0101	010102001480	February 17, 2021	3	[fruit - berry - raspberry, menthol - menthol, sweets - candy, sweets - hard candy]	70/30	0	0.1795
0101	010102001481	February 17, 2021	6	[fruit - berry - raspberry, menthol - menthol, sweets - candy, sweets - hard candy]	70/30	0	0.1795
0101	010102001482	February 17, 2021	0	[fruit - berry - raspberry, menthol - menthol, sweets - candy, sweets - hard candy]	70/30	0	0.1795
0101	010102001483	February 17, 2021	4	[spice - cinnamon]	.	0
0101	010102001484	February 17, 2021	4	[menthol - mint]	.	0
0101	010102001485	February 17, 2021	4	[fruit - other - fruit, fruit - other - fruity]	.	0
0101	010102001486	February 17, 2021	3	[fruit - other - apple, fruit - other - grape]	65/35	0	0.1665
0101	010102001487	February 17, 2021	6	[fruit - other - apple, fruit - other - grape]	65/35	0	0.1665
0101	010102001488	February 17, 2021	0	[fruit - other - apple, fruit - other - grape]	65/35	0	0.1665
0101	010102001489	February 17, 2021	3	[fruit - other - melon, spice - licorice, sweets - candy, sweets - licorice]	70/30	0	0.2325
0101	010102001490	February 17, 2021	6	[fruit - other - melon, spice - licorice, sweets - candy, sweets - licorice]	70/30	0	0.2325
0101	010102001491	February 17, 2021	0	[fruit - other - melon, spice - licorice, sweets - candy, sweets - licorice]	70/30	0	0.2325
0101	010102001492	February 17, 2021	3	[fruit - berry - raspberry, fruit - other - watermelon, sweets - candy, sweets - hard candy]	70/30	0	0.3495
0101	010102001493	February 17, 2021	6	[fruit - berry - raspberry, fruit - other - watermelon, sweets - candy, sweets - hard candy]	70/30	0	0.3495
0101	010102001494	February 17, 2021	0	[fruit - berry - raspberry, fruit - other - watermelon, sweets - candy, sweets - hard candy]	70/30	0	0.3495
0101	010102001495	February 17, 2021	3	[fruit - other - fruit, fruit - other - fruity, fruit - other - grape]	70/30	1	0.249167
0101	010102001496	February 17, 2021	6	[fruit - other - fruit, fruit - other - fruity, fruit - other - grape]	70/30	1	0.249167
0101	010102001497	February 17, 2021	0	[fruit - other - fruit, fruit - other - fruity, fruit - other - grape]	70/30	1	0.249167
0101	010102001498	February 17, 2021	3	[fruit - berry - berry, fruit - berry - blueberry]	30/70	0	0.165833
0101	010102001499	February 17, 2021	6	[fruit - berry - berry, fruit - berry - blueberry]	30/70	0	0.165833
0101	010102001500	February 17, 2021	0	[fruit - berry - berry, fruit - berry - blueberry]	30/70	0	0.165833
0101	010102001501	February 17, 2021	3	[alcohol - straw, fruit - berry - strawberry, sweets - candy]	70/30	0	0.133167
0101	010102001502	February 17, 2021	6	[alcohol - straw, fruit - berry - strawberry, sweets - candy]	70/30	0	0.133167
0101	010102001503	February 17, 2021	0	[alcohol - straw, fruit - berry - strawberry, sweets - candy]	70/30	0	0.133167
0101	010102001504	February 17, 2021	3	[alcohol - straw, fruit - berry - strawberry, fruit - citrus - lime, sweets - candy]	70/30	0	0.299167
0101	010102001505	February 17, 2021	6	[alcohol - straw, fruit - berry - strawberry, fruit - citrus - lime, sweets - candy]	70/30	0	0.299167
0101	010102001506	February 17, 2021	0	[alcohol - straw, fruit - berry - strawberry, fruit - citrus - lime, sweets - candy]	70/30	0	0.299167
0101	010102001507	February 17, 2021	12	[alcohol - straw, fruit - berry - strawberry, fruit - citrus - lime, sweets - candy]	70/30	0	0.299167
0101	010102001508	February 17, 2021	36	[fruit - other - fruit]	.	1	0.565
0101	010102001509	February 17, 2021	18	[fruit - other - fruit]	.	1	0.565
0101	010102001510	February 17, 2021	35	[fruit - other - fruit]	50/50	1	0.498333
0101	010102001511	February 17, 2021	50	[fruit - other - fruit]	50/50	1	0.498333
0101	010102001512	February 17, 2021	3	[fruit - berry - strawberry, sweets - cream]	70/30	0	0.2825
0101	010102001513	February 17, 2021	6	[fruit - berry - strawberry, sweets - cream]	70/30	0	0.2825
0101	010102001514	February 17, 2021	0	[fruit - berry - strawberry, sweets - cream]	70/30	0	0.2825
0101	010102001515	February 17, 2021	12	[fruit - berry - strawberry, sweets - cream]	70/30	0	0.2825
0101	010102001516	February 17, 2021	3	[fruit - berry - strawberry, sweets - donut]	30/70	0	0.2825
0101	010102001517	February 17, 2021	6	[fruit - berry - strawberry, sweets - donut]	30/70	0	0.2825
0101	010102001518	February 17, 2021	0	[fruit - berry - strawberry, sweets - donut]	30/70	0	0.2825
0101	010102001519	February 17, 2021	3	[fruit - berry - strawberry, fruit - citrus - lemon, other beverages - lemonade]	70/30	0	0.166583
0101	010102001520	February 17, 2021	6	[fruit - berry - strawberry, fruit - citrus - lemon, other beverages - lemonade]	70/30	0	0.166583
0101	010102001521	February 17, 2021	0	[fruit - berry - strawberry, fruit - citrus - lemon, other beverages - lemonade]	70/30	0	0.166583
0101	010102001522	February 17, 2021	3	[fruit - berry - strawberry, sweets - custard]	70/30	0	0.1595
0101	010102001523	February 17, 2021	6	[fruit - berry - strawberry, sweets - custard]	70/30	0	0.1595
0101	010102001524	February 17, 2021	0	[fruit - berry - strawberry, sweets - custard]	70/30	0	0.1595
0101	010102001525	February 17, 2021	35	[fruit - other - fruit]	50/50	1	0.498333
0101	010102001526	February 17, 2021	50	[fruit - other - fruit]	50/50	1	0.498333
0101	010102001527	February 17, 2021	3	[fruit - berry - strawberry, sweets - candy]	100/0	0	0.415833
0101	010102001528	February 17, 2021	6	[fruit - berry - strawberry, sweets - candy]	100/0	0	0.415833
0101	010102001529	February 17, 2021	0	[fruit - berry - strawberry, sweets - candy]	100/0	0	0.415833
0101	010102001530	February 17, 2021	3	[fruit - berry - strawberry]	80/20	0	0.1695
0101	010102001531	February 17, 2021	6	[fruit - berry - strawberry]	80/20	0	0.1695
0101	010102001532	February 17, 2021	0	[fruit - berry - strawberry]	80/20	0	0.1695
0101	010102001533	February 17, 2021	35	[fruit - berry - strawberry]	50/50	1	0.665
0101	010102001534	February 17, 2021	50	[fruit - berry - strawberry]	50/50	1	0.665
0101	010102001535	February 17, 2021	3	[fruit - berry - strawberry, sweets - cookie, sweets - honey, sweets - jam, sweets - strawberry jam]	30/70	0	0.182917
0101	010102001536	February 17, 2021	6	[fruit - berry - strawberry, sweets - cookie, sweets - honey, sweets - jam, sweets - strawberry jam]	30/70	0	0.182917
0101	010102001537	February 17, 2021	0	[fruit - berry - strawberry, sweets - cookie, sweets - honey, sweets - jam, sweets - strawberry jam]	30/70	0	0.182917
0101	010102001538	February 17, 2021	3	[fruit - berry - strawberry, fruit - other - fruit, fruit - other - kiwi, fruit - other - pomegranate]	70/30	0	0.1595
0101	010102001539	February 17, 2021	6	[fruit - berry - strawberry, fruit - other - fruit, fruit - other - kiwi, fruit - other - pomegranate]	70/30	0	0.1595
0101	010102001540	February 17, 2021	0	[fruit - berry - strawberry, fruit - other - fruit, fruit - other - kiwi, fruit - other - pomegranate]	70/30	0	0.1595
0101	010102001541	February 17, 2021	35	[fruit - berry - strawberry, fruit - other - kiwi]	50/50	1	0.633
0101	010102001542	February 17, 2021	20	[fruit - berry - strawberry, fruit - other - kiwi]	50/50	1	0.633
0101	010102001543	February 17, 2021	3	[fruit - berry - strawberry, menthol - menthol]	70/30	0	0.1695
0101	010102001544	February 17, 2021	6	[fruit - berry - strawberry, menthol - menthol]	70/30	0	0.1695
0101	010102001545	February 17, 2021	0	[fruit - berry - strawberry, menthol - menthol]	70/30	0	0.1695
0101	010102001546	February 17, 2021	35	[fruit - berry - strawberry, fruit - other - kiwi, fruit - other - pomegranate, menthol - menthol]	60/40	1	0.665
0101	010102001547	February 17, 2021	50	[fruit - berry - strawberry, fruit - other - kiwi, fruit - other - pomegranate, menthol - menthol]	60/40	1	0.665
0101	010102001548	February 17, 2021	24	[fruit - berry - strawberry, sweets - butter, sweets - jam, sweets - strawberry jam]	50/50	1	0.498333
0101	010102001549	February 17, 2021	48	[fruit - berry - strawberry, sweets - butter, sweets - jam, sweets - strawberry jam]	50/50	1	0.498333
0101	010102001550	February 17, 2021	35	[fruit - berry - strawberry]	50/50	1	0.633
0101	010102001551	February 17, 2021	20	[fruit - berry - strawberry]	50/50	1	0.633
0101	010102001552	February 17, 2021	3	[fruit - berry - strawberry, fruit - other - fruity, fruit - other - watermelon]	30/70	0	0.15825
0101	010102001553	February 17, 2021	6	[fruit - berry - strawberry, fruit - other - fruity, fruit - other - watermelon]	30/70	0	0.15825
0101	010102001554	February 17, 2021	0	[fruit - berry - strawberry, fruit - other - fruity, fruit - other - watermelon]	30/70	0	0.15825
0101	010102001555	February 17, 2021	3	[fruit - berry - strawberry, fruit - other - watermelon]	70/30	1	0.249167
0101	010102001556	February 17, 2021	6	[fruit - berry - strawberry, fruit - other - watermelon]	70/30	1	0.249167
0101	010102001557	February 17, 2021	0	[fruit - berry - strawberry, fruit - other - watermelon]	70/30	1	0.249167
0101	010102001558	February 17, 2021	3	[fruit - berry - strawberry, fruit - other - watermelon, other beverages - lemonade]	70/30	0	0.1995
0101	010102001559	February 17, 2021	6	[fruit - berry - strawberry, fruit - other - watermelon, other beverages - lemonade]	70/30	0	0.1995
0101	010102001560	February 17, 2021	0	[fruit - berry - strawberry, fruit - other - watermelon, other beverages - lemonade]	70/30	0	0.1995
0101	010102001561	February 17, 2021	35	[fruit - berry - strawberry, fruit - other - watermelon, other beverages - lemonade]	50/50	1	0.665
0101	010102001562	February 17, 2021	50	[fruit - berry - strawberry, fruit - other - watermelon, other beverages - lemonade]	50/50	1	0.665
0101	010102001563	February 17, 2021	3	[fruit - berry - berry, fruit - other - kiwi, fruit - other - watermelon, sweets - tart]	30/70	0	0.2825
0101	010102001564	February 17, 2021	6	[fruit - berry - berry, fruit - other - kiwi, fruit - other - watermelon, sweets - tart]	30/70	0	0.2825
0101	010102001565	February 17, 2021	0	[fruit - berry - berry, fruit - other - kiwi, fruit - other - watermelon, sweets - tart]	30/70	0	0.2825
0101	010102001566	February 17, 2021	3	[fruit - berry - blackberry, fruit - berry - raspberry, fruit - berry - strawberry, other beverages - smoothie]	30/70	0	0.2825
0101	010102001567	February 17, 2021	6	[fruit - berry - blackberry, fruit - berry - raspberry, fruit - berry - strawberry, other beverages - smoothie]	30/70	0	0.2825
0101	010102001568	February 17, 2021	0	[fruit - berry - blackberry, fruit - berry - raspberry, fruit - berry - strawberry, other beverages - smoothie]	30/70	0	0.2825
0101	010102001569	February 17, 2021	3	[fruit - berry - strawberry, fruit - other - peach, other beverages - lemonade]	70/30	0	0.2325
0101	010102001570	February 17, 2021	6	[fruit - berry - strawberry, fruit - other - peach, other beverages - lemonade]	70/30	0	0.2325
0101	010102001571	February 17, 2021	0	[fruit - berry - strawberry, fruit - other - peach, other beverages - lemonade]	70/30	0	0.2325
0101	010102001572	February 17, 2021	3	[fruit - berry - currant, fruit - other - currant]	70/30	0	0.2325
0101	010102001573	February 17, 2021	6	[fruit - berry - currant, fruit - other - currant]	70/30	0	0.2325
0101	010102001574	February 17, 2021	0	[fruit - berry - currant, fruit - other - currant]	70/30	0	0.2325
0101	010102001575	February 17, 2021	3	[fruit - other - grape]	70/30	0	0.2325
0101	010102001576	February 17, 2021	6	[fruit - other - grape]	70/30	0	0.2325
0101	010102001577	February 17, 2021	0	[fruit - other - grape]	70/30	0	0.2325
0101	010102001578	February 17, 2021	3	N/A	80/20	0	0.1695
0101	010102001579	February 17, 2021	6	N/A	80/20	0	0.1695
0101	010102001580	February 17, 2021	0	N/A	80/20	0	0.1695
0101	010102001581	February 17, 2021	35	[fruit - berry - berry]	50/50	1	0.665
0101	010102001582	February 17, 2021	50	[fruit - berry - berry]	50/50	1	0.665
0101	010102001583	February 17, 2021	3	[menthol - menthol]	70/30	0	0.1695
0101	010102001584	February 17, 2021	6	[menthol - menthol]	70/30	0	0.1695
0101	010102001585	February 17, 2021	0	[menthol - menthol]	70/30	0	0.1695
0101	010102001586	February 17, 2021	3	[fruit - other - watermelon]	50/50	0	0.124583
0101	010102001587	February 17, 2021	6	[fruit - other - watermelon]	50/50	0	0.124583
0101	010102001588	February 17, 2021	0	[fruit - other - watermelon]	50/50	0	0.124583
0101	010102001589	February 17, 2021	35	[fruit - other - peach]	50/50	1	0.665
0101	010102001590	February 17, 2021	50	[fruit - other - peach]	50/50	1	0.665
0101	010102001591	February 17, 2021	3	[sweets - custard, sweets - dessert]	70/30	0	0.1195
0101	010102001592	February 17, 2021	6	[sweets - custard, sweets - dessert]	70/30	0	0.1195
0101	010102001593	February 17, 2021	0	[sweets - custard, sweets - dessert]	70/30	0	0.1195
0101	010102001594	February 17, 2021	3	[fruit - citrus - orange, fruit - tropical - pineapple, sweets - jam]	70/30	0	0.2495
0101	010102001595	February 17, 2021	6	[fruit - citrus - orange, fruit - tropical - pineapple, sweets - jam]	70/30	0	0.2495
0101	010102001596	February 17, 2021	0	[fruit - citrus - orange, fruit - tropical - pineapple, sweets - jam]	70/30	0	0.2495
0101	010102001597	February 17, 2021	3	[fruit - other - melon, fruit - other - watermelon, sweets - candy, sweets - jam]	70/30	0	0.2495
0101	010102001598	February 17, 2021	6	[fruit - other - melon, fruit - other - watermelon, sweets - candy, sweets - jam]	70/30	0	0.2495
0101	010102001599	February 17, 2021	0	[fruit - other - melon, fruit - other - watermelon, sweets - candy, sweets - jam]	70/30	0	0.2495
0101	010102001600	February 17, 2021	3	[coffee/tea - tea, fruit - other - fruit]	70/30	0	0.207917
0101	010102001601	February 17, 2021	6	[coffee/tea - tea, fruit - other - fruit]	70/30	0	0.207917
0101	010102001602	February 17, 2021	0	[coffee/tea - tea, fruit - other - fruit]	70/30	0	0.207917
0101	010102001603	February 17, 2021	3	[fruit - berry - raspberry, fruit - citrus - lime, fruit - other - cherry]	70/30	0	0.233167
0101	010102001604	February 17, 2021	6	[fruit - berry - raspberry, fruit - citrus - lime, fruit - other - cherry]	70/30	0	0.233167
0101	010102001605	February 17, 2021	0	[fruit - berry - raspberry, fruit - citrus - lime, fruit - other - cherry]	70/30	0	0.233167
0101	010102001606	February 17, 2021	3	[fruit - berry - strawberry, other beverages - milk]	80/20	1	0.1196
0101	010102001607	February 17, 2021	6	[fruit - berry - strawberry, other beverages - milk]	80/20	1	0.1196
0101	010102001608	February 17, 2021	0	[fruit - berry - strawberry, other beverages - milk]	80/20	1	0.1196
0101	010102001609	February 17, 2021	35	[fruit - berry - strawberry, other beverages - milk, sweets - cream]	60/40	1	0.499667
0101	010102001610	February 17, 2021	50	[fruit - berry - strawberry, other beverages - milk, sweets - cream]	60/40	1	0.499667
0101	010102001611	February 17, 2021	3	[sweets - chocolate, tobacco - tobacco]	80/20	0	0.415833
0101	010102001612	February 17, 2021	6	[sweets - chocolate, tobacco - tobacco]	80/20	0	0.415833
0101	010102001613	February 17, 2021	0	[sweets - chocolate, tobacco - tobacco]	80/20	0	0.415833
0101	010102001614	February 17, 2021	36	[sweets - butterscotch, sweets - vanilla]	50/50	1	0.565
0101	010102001615	February 17, 2021	18	[sweets - butterscotch, sweets - vanilla]	50/50	1	0.565
0101	010102001616	February 17, 2021	3	[fruit - berry - raspberry, fruit - other - apple]	85/15	0	0.1795
0101	010102001617	February 17, 2021	6	[fruit - berry - raspberry, fruit - other - apple]	85/15	0	0.1795
0101	010102001618	February 17, 2021	0	[fruit - berry - raspberry, fruit - other - apple]	85/15	0	0.1795
0101	010102001619	February 17, 2021	3	[fruit - berry - berry, fruit - berry - strawberry, fruit - other - fruit, fruit - tropical - pineapple]	70/30	0	0.182917
0101	010102001620	February 17, 2021	6	[fruit - berry - berry, fruit - berry - strawberry, fruit - other - fruit, fruit - tropical - pineapple]	70/30	0	0.182917
0101	010102001621	February 17, 2021	0	[fruit - berry - berry, fruit - berry - strawberry, fruit - other - fruit, fruit - tropical - pineapple]	70/30	0	0.182917
0101	010102001622	February 17, 2021	3	[fruit - tropical - banana, spice - cinnamon, sweets - butter, sweets - pudding]	70/30	0	0.249167
0101	010102001623	February 17, 2021	6	[fruit - tropical - banana, spice - cinnamon, sweets - butter, sweets - pudding]	70/30	0	0.249167
0101	010102001624	February 17, 2021	0	[fruit - tropical - banana, spice - cinnamon, sweets - butter, sweets - pudding]	70/30	0	0.249167
0101	010102001625	February 17, 2021	35	[fruit - tropical - banana, spice - cinnamon, sweets - butter]	50/50	1	0.665
0101	010102001626	February 17, 2021	50	[fruit - tropical - banana, spice - cinnamon, sweets - butter]	50/50	1	0.665
0101	010102001627	February 17, 2021	24	[sweets - custard, sweets - vanilla]	50/50	1	0.498333
0101	010102001628	February 17, 2021	48	[sweets - custard, sweets - vanilla]	50/50	1	0.498333
0101	010102001629	February 17, 2021	3	[fruit - berry - strawberry, fruit - other - fruit, fruit - tropical - dragonfruit, other beverages - milk, sweets - cream]	70/30	0	0.1699
0101	010102001630	February 17, 2021	6	[fruit - berry - strawberry, fruit - other - fruit, fruit - tropical - dragonfruit, other beverages - milk, sweets - cream]	70/30	0	0.1699
0101	010102001631	February 17, 2021	0	[fruit - berry - strawberry, fruit - other - fruit, fruit - tropical - dragonfruit, other beverages - milk, sweets - cream]	70/30	0	0.1699
0101	010102001632	February 17, 2021	35	[fruit - other - watermelon]	50/50	1	0.599667
0101	010102001633	February 17, 2021	50	[fruit - other - watermelon]	50/50	1	0.599667
0101	010102001634	February 17, 2021	3	[fruit - other - melon, fruit - other - watermelon]	70/30	0	0.182917
0101	010102001635	February 17, 2021	6	[fruit - other - melon, fruit - other - watermelon]	70/30	0	0.182917
0101	010102001636	February 17, 2021	0	[fruit - other - melon, fruit - other - watermelon]	70/30	0	0.182917
0101	010102001637	February 17, 2021	3	[fruit - other - watermelon, other beverages - lemonade]	50/50	1	0.365833
0101	010102001638	February 17, 2021	6	[fruit - other - watermelon, other beverages - lemonade]	50/50	1	0.365833
0101	010102001639	February 17, 2021	0	[fruit - other - watermelon, other beverages - lemonade]	50/50	1	0.365833
0101	010102001640	February 17, 2021	35	[fruit - other - watermelon, other beverages - lemonade]	70/30	1	0.365833
0101	010102001641	February 17, 2021	50	[fruit - other - watermelon, other beverages - lemonade]	70/30	1	0.365833
0101	010102001642	February 17, 2021	36	[fruit - other - watermelon]	50/50	1	0.565
0101	010102001643	February 17, 2021	18	[fruit - other - watermelon]	50/50	1	0.565
0101	010102001644	February 17, 2021	35	[fruit - other - watermelon]	50/50	1	0.633
0101	010102001645	February 17, 2021	20	[fruit - other - watermelon]	50/50	1	0.633
0101	010102001646	February 17, 2021	3	[fruit - citrus - citrus, fruit - other - apple, fruit - other - grape, sweets - candied apple, sweets - tart]	70/30	0	0.182917
0101	010102001647	February 17, 2021	6	[fruit - citrus - citrus, fruit - other - apple, fruit - other - grape, sweets - candied apple, sweets - tart]	70/30	0	0.182917
0101	010102001648	February 17, 2021	0	[fruit - citrus - citrus, fruit - other - apple, fruit - other - grape, sweets - candied apple, sweets - tart]	70/30	0	0.182917
0101	010102001649	February 17, 2021	3	[fruit - citrus - lemon, fruit - other - watermelon, other beverages - lemonade]	70/30	0	0.182917
0101	010102001650	February 17, 2021	6	[fruit - citrus - lemon, fruit - other - watermelon, other beverages - lemonade]	70/30	0	0.182917
0101	010102001651	February 17, 2021	0	[fruit - citrus - lemon, fruit - other - watermelon, other beverages - lemonade]	70/30	0	0.182917
0101	010102001652	February 17, 2021	3	[alcohol - bar, fruit - other - apple, spice - cinnamon]	70/30	0	0.249167
0101	010102001653	February 17, 2021	6	[alcohol - bar, fruit - other - apple, spice - cinnamon]	70/30	0	0.249167
0101	010102001654	February 17, 2021	0	[alcohol - bar, fruit - other - apple, spice - cinnamon]	70/30	0	0.249167
0101	010102001655	February 17, 2021	3	[fruit - berry - blueberry]	100/0	0	0.249167
0101	010102001656	February 17, 2021	6	[fruit - berry - blueberry]	100/0	0	0.249167
0101	010102001657	February 17, 2021	0	[fruit - berry - blueberry]	100/0	0	0.249167
0101	010102001658	February 17, 2021	3	[alcohol - bar, fruit - citrus - lemon]	70/30	0	0.249167
0101	010102001659	February 17, 2021	6	[alcohol - bar, fruit - citrus - lemon]	70/30	0	0.249167
0101	010102001660	February 17, 2021	0	[alcohol - bar, fruit - citrus - lemon]	70/30	0	0.249167
0101	010102001661	February 17, 2021	3	[fruit - berry - strawberry]	70/30	0	0.249167
0101	010102001662	February 17, 2021	6	[fruit - berry - strawberry]	70/30	0	0.249167
0101	010102001663	February 17, 2021	0	[fruit - berry - strawberry]	70/30	0	0.249167
0101	010102001664	February 17, 2021	3	[alcohol - bar, sweets - vanilla, tobacco - tobacco]	70/30	0	0.249167
0101	010102001665	February 17, 2021	6	[alcohol - bar, sweets - vanilla, tobacco - tobacco]	70/30	0	0.249167
0101	010102001666	February 17, 2021	0	[alcohol - bar, sweets - vanilla, tobacco - tobacco]	70/30	0	0.249167
0101	010102001667	February 17, 2021	3	[fruit - citrus - orange, fruit - other - fruit, fruit - other - passion fruit, fruit - tropical - guava, menthol - menthol]	70/30	0	0.1195
0101	010102001668	February 17, 2021	6	[fruit - citrus - orange, fruit - other - fruit, fruit - other - passion fruit, fruit - tropical - guava, menthol - menthol]	70/30	0	0.1195
0101	010102001669	February 17, 2021	0	[fruit - citrus - orange, fruit - other - fruit, fruit - other - passion fruit, fruit - tropical - guava, menthol - menthol]	70/30	0	0.1195
0102	010202000001	April 7, 2021	35	[alcohol - fruit punch, alcohol - punch, fruit - citrus - citrus, fruit - other - fruit, fruit - other - pod, fruit - tropical - pineapple]	50/50	1	0.3665
0102	010202000002	April 7, 2021	50	[alcohol - fruit punch, alcohol - punch, fruit - citrus - citrus, fruit - other - fruit, fruit - other - pod, fruit - tropical - pineapple]	50/50	1	0.3665
0102	010202000003	April 7, 2021	35	[fruit - other - pod, fruit - tropical - pineapple, menthol - mentholated]	50/50	1	0.433
0102	010202000004	April 7, 2021	50	[fruit - other - pod, fruit - tropical - pineapple, menthol - mentholated]	50/50	1	0.433
0102	010202000005	April 7, 2021	35	[fruit - other - pod, fruit - tropical - guava, menthol - menthol]	50/50	1	0.433
0102	010202000006	April 7, 2021	50	[fruit - other - pod, fruit - tropical - guava, menthol - menthol]	50/50	1	0.433
0102	010202000007	April 7, 2021	0	[fruit - tropical - guava, menthol - menthol]	70/30	0	0.2165
0102	010202000008	April 7, 2021	3	[fruit - tropical - guava, menthol - menthol]	70/30	0	0.2165
0102	010202000009	April 7, 2021	6	[fruit - tropical - guava, menthol - menthol]	70/30	0	0.2165
0102	010202000010	April 7, 2021	0	[fruit - tropical - guava]	70/30	0	0.2165
0102	010202000011	April 7, 2021	3	[fruit - tropical - guava]	70/30	0	0.2165
0102	010202000012	April 7, 2021	6	[fruit - tropical - guava]	70/30	0	0.2165
0102	010202000013	April 7, 2021	0	[fruit - tropical - pineapple, menthol - menthol]	70/30	0	0.2165
0102	010202000014	April 7, 2021	3	[fruit - tropical - pineapple, menthol - menthol]	70/30	0	0.2165
0102	010202000015	April 7, 2021	6	[fruit - tropical - pineapple, menthol - menthol]	70/30	0	0.2165
0102	010202000016	April 7, 2021	0	[fruit - tropical - pineapple, other beverages - apple juice, other beverages - nectar, other beverages - pineapple juice]	70/30	0	0.2165
0102	010202000017	April 7, 2021	3	[fruit - tropical - pineapple, other beverages - apple juice, other beverages - nectar, other beverages - pineapple juice]	70/30	0	0.2165
0102	010202000018	April 7, 2021	6	[fruit - tropical - pineapple, other beverages - apple juice, other beverages - nectar, other beverages - pineapple juice]	70/30	0	0.2165
0102	010202000019	April 7, 2021	0	[fruit - other - pod, menthol - menthol, menthol - mint]	70/30	0	0.233167
0102	010202000020	April 7, 2021	3	[fruit - other - pod, menthol - menthol, menthol - mint]	70/30	0	0.233167
0102	010202000021	April 7, 2021	6	[fruit - other - pod, menthol - menthol, menthol - mint]	70/30	0	0.233167
0102	010202000022	April 7, 2021	0	[fruit - berry - strawberry, fruit - other - pod]	70/30	0	0.233167
0102	010202000023	April 7, 2021	3	[fruit - berry - strawberry, fruit - other - pod]	70/30	0	0.233167
0102	010202000024	April 7, 2021	6	[fruit - berry - strawberry, fruit - other - pod]	70/30	0	0.233167
0102	010202000025	April 7, 2021	0	[fruit - berry - strawberry, fruit - other - kiwi, fruit - other - pod, menthol - menthol]	70/30	0	0.233167
0102	010202000026	April 7, 2021	3	[fruit - berry - strawberry, fruit - other - kiwi, fruit - other - pod, menthol - menthol]	70/30	0	0.233167
0102	010202000027	April 7, 2021	6	[fruit - berry - strawberry, fruit - other - kiwi, fruit - other - pod, menthol - menthol]	70/30	0	0.233167
0102	010202000028	April 7, 2021	0	[fruit - other - pod, sweets - candy, sweets - cotton candy]	70/30	0	0.233167
0102	010202000029	April 7, 2021	3	[fruit - other - pod, sweets - candy, sweets - cotton candy]	70/30	0	0.233167
0102	010202000030	April 7, 2021	6	[fruit - other - pod, sweets - candy, sweets - cotton candy]	70/30	0	0.233167
0102	010202000031	April 7, 2021	35	[fruit - berry - berry, fruit - other - pod, fruit - other - watermelon]	50/50	1	0.433
0102	010202000032	April 7, 2021	55	[fruit - berry - berry, fruit - other - pod, fruit - other - watermelon]	50/50	1	0.433
0102	010202000033	April 7, 2021	0	[fruit - tropical - banana, menthol - menthol]	70/30	0	0.1599
0102	010202000034	April 7, 2021	3	[fruit - tropical - banana, menthol - menthol]	70/30	0	0.1599
0102	010202000035	April 7, 2021	6	[fruit - tropical - banana, menthol - menthol]	70/30	0	0.1599
0102	010202000036	April 7, 2021	0	[fruit - other - apple, fruit - other - kiwi, fruit - other - peach, sweets - tart]	100/0	0	0.233167
0102	010202000037	April 7, 2021	3	[fruit - other - apple, fruit - other - kiwi, fruit - other - peach, sweets - tart]	100/0	0	0.233167
0102	010202000038	April 7, 2021	6	[fruit - other - apple, fruit - other - kiwi, fruit - other - peach, sweets - tart]	100/0	0	0.233167
0102	010202000039	April 7, 2021	35	[fruit - tropical - guava, fruit - tropical - mango, fruit - tropical - pineapple]	.	1	0.466333
0102	010202000040	April 7, 2021	50	[fruit - tropical - guava, fruit - tropical - mango, fruit - tropical - pineapple]	.	1	0.466333
0102	010202000041	April 7, 2021	0	[fruit - other - fruit, menthol - menthol]	70/30	0	0.233167
0102	010202000042	April 7, 2021	3	[fruit - other - fruit, menthol - menthol]	70/30	0	0.233167
0102	010202000043	April 7, 2021	6	[fruit - other - fruit, menthol - menthol]	70/30	0	0.233167
0102	010202000044	April 7, 2021	0	[sweets - cookie]	70/30	0	0.1499
0102	010202000045	April 7, 2021	3	[sweets - cookie]	70/30	0	0.1499
0102	010202000046	April 7, 2021	6	[sweets - cookie]	70/30	0	0.1499
0102	010202000047	April 7, 2021	18	[sweets - taffy]	.	1	0.499667
0102	010202000048	April 7, 2021	35	[sweets - taffy]	.	1	0.499667
0102	010202000049	April 7, 2021	36	[sweets - taffy]	.	1	0.499667
0102	010202000050	April 7, 2021	50	[sweets - taffy]	.	1	0.499667
0102	010202000051	April 7, 2021	0	[fruit - other - fruity]	70/30	0	0.1499
0102	010202000052	April 7, 2021	3	[fruit - other - fruity]	70/30	0	0.1499
0102	010202000053	April 7, 2021	6	[fruit - other - fruity]	70/30	0	0.1499
0102	010202000054	April 7, 2021	35	[alcohol - punch, fruit - other - pod, other beverages - lemonade]	50/50	1	0.499667
0102	010202000055	April 7, 2021	50	[alcohol - punch, fruit - other - pod, other beverages - lemonade]	50/50	1	0.499667
0102	010202000056	April 7, 2021	0	[alcohol - punch, menthol - menthol, other beverages - lemonade]	70/30	0	0.1499
0102	010202000057	April 7, 2021	3	[alcohol - punch, menthol - menthol, other beverages - lemonade]	70/30	0	0.1499
0102	010202000058	April 7, 2021	6	[alcohol - punch, menthol - menthol, other beverages - lemonade]	70/30	0	0.1499
0102	010202000059	April 7, 2021	35	[alcohol - punch, fruit - other - pod, other beverages - lemonade, sweets - tart]	50/50	1	0.499667
0102	010202000060	April 7, 2021	50	[alcohol - punch, fruit - other - pod, other beverages - lemonade, sweets - tart]	50/50	1	0.499667
0102	010202000061	April 7, 2021	0	[alcohol - punch, other beverages - lemonade, sweets - tart]	70/30	0	0.1499
0102	010202000062	April 7, 2021	3	[alcohol - punch, other beverages - lemonade, sweets - tart]	70/30	0	0.1499
0102	010202000063	April 7, 2021	6	[alcohol - punch, other beverages - lemonade, sweets - tart]	70/30	0	0.1499
0102	010202000064	April 7, 2021	24	[fruit - other - apple, fruit - other - pod, menthol - menthol]	50/50	1	0.466333
0102	010202000065	April 7, 2021	50	[fruit - other - apple, fruit - other - pod, menthol - menthol]	50/50	1	0.466333
0102	010202000066	April 7, 2021	0	[fruit - other - apple, menthol - menthol]	70/30	0	0.199867
0102	010202000067	April 7, 2021	3	[fruit - other - apple, menthol - menthol]	70/30	0	0.199867
0102	010202000068	April 7, 2021	6	[fruit - other - apple, menthol - menthol]	70/30	0	0.199867
0102	010202000069	April 7, 2021	0	[fruit - berry - raspberry, fruit - other - pod, sweets - cream]	60/40	0	0.233167
0102	010202000070	April 7, 2021	3	[fruit - berry - raspberry, fruit - other - pod, sweets - cream]	60/40	0	0.233167
0102	010202000071	April 7, 2021	6	[fruit - berry - raspberry, fruit - other - pod, sweets - cream]	60/40	0	0.233167
0102	010202000072	April 7, 2021	0	[fruit - berry - strawberry, fruit - other - kiwi, fruit - other - pod]	60/40	0	0.233167
0102	010202000073	April 7, 2021	3	[fruit - berry - strawberry, fruit - other - kiwi, fruit - other - pod]	60/40	0	0.233167
0102	010202000074	April 7, 2021	6	[fruit - berry - strawberry, fruit - other - kiwi, fruit - other - pod]	60/40	0	0.233167
0102	010202000075	April 7, 2021	0	[fruit - citrus - lemon, fruit - other - pod, sweets - custard]	60/40	0	0.233167
0102	010202000076	April 7, 2021	3	[fruit - citrus - lemon, fruit - other - pod, sweets - custard]	60/40	0	0.233167
0102	010202000077	April 7, 2021	6	[fruit - citrus - lemon, fruit - other - pod, sweets - custard]	60/40	0	0.233167
0102	010202000078	April 7, 2021	0	[fruit - berry - strawberry, fruit - other - fruity, fruit - other - pod, fruit - other - watermelon]	60/40	0	0.233167
0102	010202000079	April 7, 2021	3	[fruit - berry - strawberry, fruit - other - fruity, fruit - other - pod, fruit - other - watermelon]	60/40	0	0.233167
0102	010202000080	April 7, 2021	6	[fruit - berry - strawberry, fruit - other - fruity, fruit - other - pod, fruit - other - watermelon]	60/40	0	0.233167
0102	010202000081	April 7, 2021	0	[fruit - other - pod, menthol - menthol, menthol - mint]	60/40	0	0.2165
0102	010202000082	April 7, 2021	3	[fruit - other - pod, menthol - menthol, menthol - mint]	60/40	0	0.2165
0102	010202000083	April 7, 2021	6	[fruit - other - pod, menthol - menthol, menthol - mint]	60/40	0	0.2165
0102	010202000084	April 7, 2021	0	[sweets - cake, sweets - vanilla]	70/30	0	0.2165
0102	010202000085	April 7, 2021	3	[sweets - cake, sweets - vanilla]	70/30	0	0.2165
0102	010202000086	April 7, 2021	6	[sweets - cake, sweets - vanilla]	70/30	0	0.2165
0102	010202000087	April 7, 2021	30	[fruit - citrus - lemon, fruit - other - pod, sweets - custard]	50/50	1	0.433
0102	010202000088	April 7, 2021	50	[fruit - citrus - lemon, fruit - other - pod, sweets - custard]	50/50	1	0.433
0102	010202000089	April 7, 2021	0	[fruit - citrus - lemon, sweets - custard]	70/30	0	0.166583
0102	010202000090	April 7, 2021	3	[fruit - citrus - lemon, sweets - custard]	70/30	0	0.166583
0102	010202000091	April 7, 2021	6	[fruit - citrus - lemon, sweets - custard]	70/30	0	0.166583
0102	010202000092	April 7, 2021	30	[fruit - other - almond, fruit - other - pod, nut - almond, sweets - custard, sweets - vanilla]	50/50	1	0.433
0102	010202000093	April 7, 2021	50	[fruit - other - almond, fruit - other - pod, nut - almond, sweets - custard, sweets - vanilla]	50/50	1	0.433
0102	010202000094	April 7, 2021	0	[fruit - berry - strawberry, sweets - custard]	70/30	0	0.166583
0102	010202000095	April 7, 2021	3	[fruit - berry - strawberry, sweets - custard]	70/30	0	0.166583
0102	010202000096	April 7, 2021	6	[fruit - berry - strawberry, sweets - custard]	70/30	0	0.166583
0102	010202000097	April 7, 2021	0	[fruit - other - almond, nut - almond, sweets - custard, sweets - vanilla]	70/30	0	0.166583
0102	010202000098	April 7, 2021	3	[fruit - other - almond, nut - almond, sweets - custard, sweets - vanilla]	70/30	0	0.166583
0102	010202000099	April 7, 2021	6	[fruit - other - almond, nut - almond, sweets - custard, sweets - vanilla]	70/30	0	0.166583
0102	010202000100	April 7, 2021	36	[fruit - berry - strawberry, fruit - other - pod]	50/50	1	0.466333
0102	010202000101	April 7, 2021	48	[fruit - berry - strawberry, fruit - other - pod]	50/50	1	0.466333
0102	010202000102	April 7, 2021	36	[fruit - other - peach, fruit - other - pod, fruit - other - watermelon]	50/50	1	0.466333
0102	010202000103	April 7, 2021	48	[fruit - other - peach, fruit - other - pod, fruit - other - watermelon]	50/50	1	0.466333
0102	010202000104	April 7, 2021	36	[fruit - berry - raspberry, fruit - other - fruity, fruit - other - pod, fruit - tropical - mango]	50/50	1	0.466333
0102	010202000105	April 7, 2021	48	[fruit - berry - raspberry, fruit - other - fruity, fruit - other - pod, fruit - tropical - mango]	50/50	1	0.466333
0102	010202000106	April 7, 2021	36	[fruit - other - pod, menthol - mint, tobacco - tobacco]	50/50	1	0.466333
0102	010202000107	April 7, 2021	48	[fruit - other - pod, menthol - mint, tobacco - tobacco]	50/50	1	0.466333
0102	010202000108	April 7, 2021	36	[fruit - berry - berry, fruit - other - pod, sweets - tart]	50/50	1	0.466333
0102	010202000109	April 7, 2021	48	[fruit - berry - berry, fruit - other - pod, sweets - tart]	50/50	1	0.466333
0102	010202000110	April 7, 2021	36	[fruit - other - fruity, fruit - other - pod, fruit - tropical - mango]	50/50	1	0.466333
0102	010202000111	April 7, 2021	48	[fruit - other - fruity, fruit - other - pod, fruit - tropical - mango]	50/50	1	0.466333
0102	010202000112	April 7, 2021	0	[fruit - berry - strawberry, fruit - other - fruity]	70/30	0	0.249833
0102	010202000113	April 7, 2021	3	[fruit - berry - strawberry, fruit - other - fruity]	70/30	0	0.249833
0102	010202000114	April 7, 2021	6	[fruit - berry - strawberry, fruit - other - fruity]	70/30	0	0.249833
0102	010202000115	April 7, 2021	0	[fruit - other - peach, fruit - other - watermelon, other beverages - nectar]	70/30	0	0.249833
0102	010202000116	April 7, 2021	3	[fruit - other - peach, fruit - other - watermelon, other beverages - nectar]	70/30	0	0.249833
0102	010202000117	April 7, 2021	6	[fruit - other - peach, fruit - other - watermelon, other beverages - nectar]	70/30	0	0.249833
0102	010202000118	April 7, 2021	0	[fruit - berry - raspberry, fruit - other - fruity, fruit - tropical - mango]	70/30	0	0.249833
0102	010202000119	April 7, 2021	3	[fruit - berry - raspberry, fruit - other - fruity, fruit - tropical - mango]	70/30	0	0.249833
0102	010202000120	April 7, 2021	6	[fruit - berry - raspberry, fruit - other - fruity, fruit - tropical - mango]	70/30	0	0.249833
0102	010202000121	April 7, 2021	0	[tobacco - tobacco]	70/30	0	0.249833
0102	010202000122	April 7, 2021	3	[tobacco - tobacco]	70/30	0	0.249833
0102	010202000123	April 7, 2021	6	[tobacco - tobacco]	70/30	0	0.249833
0102	010202000124	April 7, 2021	0	[menthol - mint, tobacco - tobacco]	70/30	0	0.249833
0102	010202000125	April 7, 2021	3	[menthol - mint, tobacco - tobacco]	70/30	0	0.249833
0102	010202000126	April 7, 2021	6	[menthol - mint, tobacco - tobacco]	70/30	0	0.249833
0102	010202000127	April 7, 2021	0	[fruit - berry - berry]	70/30	0	0.249833
0102	010202000128	April 7, 2021	3	[fruit - berry - berry]	70/30	0	0.249833
0102	010202000129	April 7, 2021	6	[fruit - berry - berry]	70/30	0	0.249833
0102	010202000130	April 7, 2021	0	[fruit - berry - berry]	70/30	0	0.249833
0102	010202000131	April 7, 2021	3	[fruit - berry - berry]	70/30	0	0.249833
0102	010202000132	April 7, 2021	6	[fruit - berry - berry]	70/30	0	0.249833
0102	010202000133	April 7, 2021	0	[fruit - tropical - mango, other beverages - nectar, sweets - tart]	70/30	0	0.249833
0102	010202000134	April 7, 2021	3	[fruit - tropical - mango, other beverages - nectar, sweets - tart]	70/30	0	0.249833
0102	010202000135	April 7, 2021	6	[fruit - tropical - mango, other beverages - nectar, sweets - tart]	70/30	0	0.249833
0102	010202000136	April 7, 2021	55	[fruit - citrus - orange, fruit - other - pod, other beverages - orange soda]	50/50	1	0.433
0102	010202000137	April 7, 2021	35	[fruit - other - peach, fruit - other - pod]	50/50	1	0.433
0102	010202000138	April 7, 2021	55	[fruit - other - peach, fruit - other - pod]	50/50	1	0.433
0102	010202000139	April 7, 2021	0	[other beverages - milk, sweets - vanilla]	70/30	0	0.1699
0102	010202000140	April 7, 2021	3	[other beverages - milk, sweets - vanilla]	70/30	0	0.1699
0102	010202000141	April 7, 2021	6	[other beverages - milk, sweets - vanilla]	70/30	0	0.1699
0102	010202000142	April 7, 2021	0	[fruit - other - grape]	70/30	0	0.249833
0102	010202000143	April 7, 2021	3	[fruit - other - grape]	70/30	0	0.249833
0102	010202000144	April 7, 2021	6	[fruit - other - grape]	70/30	0	0.249833
0102	010202000145	April 7, 2021	12	[fruit - other - grape]	70/30	0	0.249833
0102	010202000146	April 7, 2021	0	[fruit - berry - blueberry, fruit - citrus - citrus]	70/30	0	0.249833
0102	010202000147	April 7, 2021	3	[fruit - berry - blueberry, fruit - citrus - citrus]	70/30	0	0.249833
0102	010202000148	April 7, 2021	6	[fruit - berry - blueberry, fruit - citrus - citrus]	70/30	0	0.249833
0102	010202000149	April 7, 2021	12	[fruit - berry - blueberry, fruit - citrus - citrus]	70/30	0	0.249833
0102	010202000150	April 7, 2021	0	[fruit - other - apple, fruit - other - fruity, sweets - tart]	70/30	0	0.249833
0102	010202000151	April 7, 2021	3	[fruit - other - apple, fruit - other - fruity, sweets - tart]	70/30	0	0.249833
0102	010202000152	April 7, 2021	6	[fruit - other - apple, fruit - other - fruity, sweets - tart]	70/30	0	0.249833
0102	010202000153	April 7, 2021	12	[fruit - other - apple, fruit - other - fruity, sweets - tart]	70/30	0	0.249833
0102	010202000154	April 7, 2021	0	[fruit - other - honeydew, fruit - other - watermelon]	70/30	0	0.249833
0102	010202000155	April 7, 2021	3	[fruit - other - honeydew, fruit - other - watermelon]	70/30	0	0.249833
0102	010202000156	April 7, 2021	6	[fruit - other - honeydew, fruit - other - watermelon]	70/30	0	0.249833
0102	010202000157	April 7, 2021	12	[fruit - other - honeydew, fruit - other - watermelon]	70/30	0	0.249833
0102	010202000158	April 7, 2021	0	[fruit - tropical - mango]	70/30	0	0.249833
0102	010202000159	April 7, 2021	3	[fruit - tropical - mango]	70/30	0	0.249833
0102	010202000160	April 7, 2021	6	[fruit - tropical - mango]	70/30	0	0.249833
0102	010202000161	April 7, 2021	12	[fruit - tropical - mango]	70/30	0	0.249833
0102	010202000162	April 7, 2021	0	[fruit - berry - blackberry, fruit - berry - blueberry, fruit - berry - raspberry]	70/30	0	0.249833
0102	010202000163	April 7, 2021	3	[fruit - berry - blackberry, fruit - berry - blueberry, fruit - berry - raspberry]	70/30	0	0.249833
0102	010202000164	April 7, 2021	6	[fruit - berry - blackberry, fruit - berry - blueberry, fruit - berry - raspberry]	70/30	0	0.249833
0102	010202000165	April 7, 2021	12	[fruit - berry - blackberry, fruit - berry - blueberry, fruit - berry - raspberry]	70/30	0	0.249833
0102	010202000166	April 7, 2021	0	[fruit - berry - strawberry, menthol - menthol]	70/30	0	0.249833
0102	010202000167	April 7, 2021	3	[fruit - berry - strawberry, menthol - menthol]	70/30	0	0.249833
0102	010202000168	April 7, 2021	6	[fruit - berry - strawberry, menthol - menthol]	70/30	0	0.249833
0102	010202000169	April 7, 2021	12	[fruit - berry - strawberry, menthol - menthol]	70/30	0	0.249833
0102	010202000170	April 7, 2021	0	[fruit - other - fruity, fruit - other - grape, menthol - menthol]	70/30	0	0.249833
0102	010202000171	April 7, 2021	3	[fruit - other - fruity, fruit - other - grape, menthol - menthol]	70/30	0	0.249833
0102	010202000172	April 7, 2021	6	[fruit - other - fruity, fruit - other - grape, menthol - menthol]	70/30	0	0.249833
0102	010202000173	April 7, 2021	12	[fruit - other - fruity, fruit - other - grape, menthol - menthol]	70/30	0	0.249833
0102	010202000174	April 7, 2021	0	[fruit - berry - blueberry, other beverages - lemonade, sweets - tart]	70/30	0	0.249833
0102	010202000175	April 7, 2021	3	[fruit - berry - blueberry, other beverages - lemonade, sweets - tart]	70/30	0	0.249833
0102	010202000176	April 7, 2021	6	[fruit - berry - blueberry, other beverages - lemonade, sweets - tart]	70/30	0	0.249833
0102	010202000177	April 7, 2021	12	[fruit - berry - blueberry, other beverages - lemonade, sweets - tart]	70/30	0	0.249833
0102	010202000178	April 7, 2021	0	[fruit - berry - blueberry, other beverages - lemonade, sweets - tart]	.	0	0.249833
0102	010202000179	April 7, 2021	3	[fruit - berry - blueberry, other beverages - lemonade, sweets - tart]	.	0	0.249833
0102	010202000180	April 7, 2021	6	[fruit - berry - blueberry, other beverages - lemonade, sweets - tart]	.	0	0.249833
0102	010202000181	April 7, 2021	12	[fruit - berry - blueberry, other beverages - lemonade, sweets - tart]	.	0	0.249833
0102	010202000182	April 7, 2021	0	[sweets - caramel]	70/30	1	0.249833
0102	010202000183	April 7, 2021	3	[sweets - caramel]	70/30	1	0.249833
0102	010202000184	April 7, 2021	6	[sweets - caramel]	70/30	1	0.249833
0102	010202000185	April 7, 2021	12	[sweets - caramel]	70/30	1	0.249833
0102	010202000186	April 7, 2021	0	[alcohol - sunrise, sweets - waffle]	70/30	0	0.249833
0102	010202000187	April 7, 2021	3	[alcohol - sunrise, sweets - waffle]	70/30	0	0.249833
0102	010202000188	April 7, 2021	6	[alcohol - sunrise, sweets - waffle]	70/30	0	0.249833
0102	010202000189	April 7, 2021	12	[alcohol - sunrise, sweets - waffle]	70/30	0	0.249833
0102	010202000190	April 7, 2021	0	[tobacco - tobacco]	70/30	0	0.249833
0102	010202000191	April 7, 2021	3	[tobacco - tobacco]	70/30	0	0.249833
0102	010202000192	April 7, 2021	6	[tobacco - tobacco]	70/30	0	0.249833
0102	010202000193	April 7, 2021	12	[tobacco - tobacco]	70/30	0	0.249833
0102	010202000194	April 7, 2021	0	[menthol - menthol, tobacco - tobacco]	70/30	0	0.249833
0102	010202000195	April 7, 2021	3	[menthol - menthol, tobacco - tobacco]	70/30	0	0.249833
0102	010202000196	April 7, 2021	6	[menthol - menthol, tobacco - tobacco]	70/30	0	0.249833
0102	010202000197	April 7, 2021	12	[menthol - menthol, tobacco - tobacco]	70/30	0	0.249833
0102	010202000198	April 7, 2021	0	[menthol - menthol]	70/30	0	0.249833
0102	010202000199	April 7, 2021	3	[menthol - menthol]	70/30	0	0.249833
0102	010202000200	April 7, 2021	6	[menthol - menthol]	70/30	0	0.249833
0102	010202000201	April 7, 2021	12	[menthol - menthol]	70/30	0	0.249833
0102	010202000202	April 7, 2021	0	[tobacco - tobacco]	70/30	0	0.249833
0102	010202000203	April 7, 2021	3	[tobacco - tobacco]	70/30	0	0.249833
0102	010202000204	April 7, 2021	6	[tobacco - tobacco]	70/30	0	0.249833
0102	010202000205	April 7, 2021	12	[tobacco - tobacco]	70/30	0	0.249833
0102	010202000206	April 7, 2021	0	[tobacco - tobacco]	70/30	0	0.249833
0102	010202000207	April 7, 2021	3	[tobacco - tobacco]	70/30	0	0.249833
0102	010202000208	April 7, 2021	6	[tobacco - tobacco]	70/30	0	0.249833
0102	010202000209	April 7, 2021	12	[tobacco - tobacco]	70/30	0	0.249833
0102	010202000210	April 7, 2021	0	[sweets - honey, tobacco - tobacco]	70/30	0	0.249833
0102	010202000211	April 7, 2021	3	[sweets - honey, tobacco - tobacco]	70/30	0	0.249833
0102	010202000212	April 7, 2021	6	[sweets - honey, tobacco - tobacco]	70/30	0	0.249833
0102	010202000213	April 7, 2021	12	[sweets - honey, tobacco - tobacco]	70/30	0	0.249833
0102	010202000214	April 7, 2021	0	[tobacco - tobacco]	70/30	0	0.249833
0102	010202000215	April 7, 2021	3	[tobacco - tobacco]	70/30	0	0.249833
0102	010202000216	April 7, 2021	6	[tobacco - tobacco]	70/30	0	0.249833
0102	010202000217	April 7, 2021	12	[tobacco - tobacco]	70/30	0	0.249833
0102	010202000218	April 7, 2021	0	[menthol - menthol]	70/30	0	0.2165
0102	010202000219	April 7, 2021	3	[menthol - menthol]	70/30	0	0.2165
0102	010202000220	April 7, 2021	6	[menthol - menthol]	70/30	0	0.2165
0102	010202000221	April 7, 2021	0	[fruit - berry - berry, fruit - berry - boysenberry, fruit - berry - raspberry, fruit - other - apple, fruit - other - fruity, sweets - tart]	70/30	0	0.2165
0102	010202000222	April 7, 2021	3	[fruit - berry - berry, fruit - berry - boysenberry, fruit - berry - raspberry, fruit - other - apple, fruit - other - fruity, sweets - tart]	70/30	0	0.2165
0102	010202000223	April 7, 2021	6	[fruit - berry - berry, fruit - berry - boysenberry, fruit - berry - raspberry, fruit - other - apple, fruit - other - fruity, sweets - tart]	70/30	0	0.2165
0102	010202000224	April 7, 2021	0	[fruit - berry - raspberry]	70/30	0	0.1599
0102	010202000225	April 7, 2021	3	[fruit - berry - raspberry]	70/30	0	0.1599
0102	010202000226	April 7, 2021	6	[fruit - berry - raspberry]	70/30	0	0.1599
0102	010202000227	April 7, 2021	12	[fruit - berry - raspberry]	70/30	0	0.1599
0102	010202000228	April 7, 2021	35	[fruit - other - almond, fruit - other - pod, nut - almond, sweets - chocolate, sweets - cookie, tobacco - tobacco]	50/50	1	0.466333
0102	010202000229	April 7, 2021	50	[fruit - other - almond, fruit - other - pod, nut - almond, sweets - chocolate, sweets - cookie, tobacco - tobacco]	50/50	1	0.466333
0102	010202000230	April 7, 2021	35	[fruit - other - pod, sweets - butter, sweets - cookie]	50/50	1	0.466333
0102	010202000231	April 7, 2021	50	[fruit - other - pod, sweets - butter, sweets - cookie]	50/50	1	0.466333
0102	010202000232	April 7, 2021	35	[fruit - other - pod]	50/50	1	0.466333
0102	010202000233	April 7, 2021	50	[fruit - other - pod]	50/50	1	0.466333
0102	010202000234	April 7, 2021	35	[fruit - citrus - orange, fruit - other - pod, fruit - tropical - pineapple]	50/50	1	0.466333
0102	010202000235	April 7, 2021	50	[fruit - citrus - orange, fruit - other - pod, fruit - tropical - pineapple]	50/50	1	0.466333
0102	010202000236	April 7, 2021	0	[fruit - citrus - orange, fruit - other - fruit, fruit - tropical - pineapple]	70/30	0	0.1599
0102	010202000237	April 7, 2021	3	[fruit - citrus - orange, fruit - other - fruit, fruit - tropical - pineapple]	70/30	0	0.1599
0102	010202000238	April 7, 2021	6	[fruit - citrus - orange, fruit - other - fruit, fruit - tropical - pineapple]	70/30	0	0.1599
0102	010202000239	April 7, 2021	12	[fruit - citrus - orange, fruit - other - fruit, fruit - tropical - pineapple]	70/30	0	0.1599
0102	010202000240	April 7, 2021	0	[fruit - other - grape, sweets - tart]	70/30	0	0.1599
0102	010202000241	April 7, 2021	3	[fruit - other - grape, sweets - tart]	70/30	0	0.1599
0102	010202000242	April 7, 2021	6	[fruit - other - grape, sweets - tart]	70/30	0	0.1599
0102	010202000243	April 7, 2021	12	[fruit - other - grape, sweets - tart]	70/30	0	0.1599
0102	010202000244	April 7, 2021	24	[fruit - other - pod, menthol - menthol, sweets - honey, tobacco - tobacco]	50/50	1	0.466333
0102	010202000245	April 7, 2021	50	[fruit - other - pod, menthol - menthol, sweets - honey, tobacco - tobacco]	50/50	1	0.466333
0102	010202000246	April 7, 2021	0	[menthol - menthol, sweets - honey, tobacco - tobacco]	70/30	1	0.199867
0102	010202000247	April 7, 2021	3	[menthol - menthol, sweets - honey, tobacco - tobacco]	70/30	1	0.199867
0102	010202000248	April 7, 2021	6	[menthol - menthol, sweets - honey, tobacco - tobacco]	70/30	1	0.199867
0102	010202000249	April 7, 2021	12	[menthol - menthol, sweets - honey, tobacco - tobacco]	70/30	1	0.199867
0102	010202000250	April 7, 2021	24	[fruit - other - pod, sweets - honey, tobacco - tobacco]	50/50	1	0.466333
0102	010202000251	April 7, 2021	50	[fruit - other - pod, sweets - honey, tobacco - tobacco]	50/50	1	0.466333
0102	010202000252	April 7, 2021	0	[sweets - honey, tobacco - tobacco]	70/30	0	0.199867
0102	010202000253	April 7, 2021	3	[sweets - honey, tobacco - tobacco]	70/30	0	0.199867
0102	010202000254	April 7, 2021	6	[sweets - honey, tobacco - tobacco]	70/30	0	0.199867
0102	010202000255	April 7, 2021	12	[sweets - honey, tobacco - tobacco]	70/30	0	0.199867
0102	010202000256	April 7, 2021	24	[fruit - other - pod, menthol - menthol, tobacco - tobacco]	50/50	1	0.499667
0102	010202000257	April 7, 2021	50	[fruit - other - pod, menthol - menthol, tobacco - tobacco]	50/50	1	0.499667
0102	010202000258	April 7, 2021	0	[menthol - menthol, tobacco - tobacco]	70/30	0	0.199867
0102	010202000259	April 7, 2021	3	[menthol - menthol, tobacco - tobacco]	70/30	0	0.199867
0102	010202000260	April 7, 2021	6	[menthol - menthol, tobacco - tobacco]	70/30	0	0.199867
0102	010202000261	April 7, 2021	12	[menthol - menthol, tobacco - tobacco]	70/30	0	0.199867
0102	010202000262	April 7, 2021	24	[fruit - other - pod, tobacco - tobacco]	50/50	1	0.466333
0102	010202000263	April 7, 2021	50	[fruit - other - pod, tobacco - tobacco]	50/50	1	0.466333
0102	010202000264	April 7, 2021	0	[tobacco - tobacco]	70/30	0	0.186533
0102	010202000265	April 7, 2021	3	[tobacco - tobacco]	70/30	0	0.186533
0102	010202000266	April 7, 2021	6	[tobacco - tobacco]	70/30	0	0.186533
0102	010202000267	April 7, 2021	12	[tobacco - tobacco]	70/30	0	0.186533
0102	010202000268	April 7, 2021	24	[fruit - other - fruit, fruit - other - pod, menthol - menthol, other beverages - fruit juice, sweets - candy, sweets - cotton candy]	50/50	1	0.466333
0102	010202000269	April 7, 2021	50	[fruit - other - fruit, fruit - other - pod, menthol - menthol, other beverages - fruit juice, sweets - candy, sweets - cotton candy]	50/50	1	0.466333
0102	010202000270	April 7, 2021	0	[fruit - other - fruit, menthol - menthol, other beverages - fruit juice, sweets - candy, sweets - cotton candy]	70/30	0	0.199867
0102	010202000271	April 7, 2021	3	[fruit - other - fruit, menthol - menthol, other beverages - fruit juice, sweets - candy, sweets - cotton candy]	70/30	0	0.199867
0102	010202000272	April 7, 2021	6	[fruit - other - fruit, menthol - menthol, other beverages - fruit juice, sweets - candy, sweets - cotton candy]	70/30	0	0.199867
0102	010202000273	April 7, 2021	12	[fruit - other - fruit, menthol - menthol, other beverages - fruit juice, sweets - candy, sweets - cotton candy]	70/30	0	0.199867
0102	010202000274	April 7, 2021	24	[fruit - other - fruit, fruit - other - pod, other beverages - fruit juice, sweets - candy, sweets - cotton candy]	50/50	1	0.466333
0102	010202000275	April 7, 2021	50	[fruit - other - fruit, fruit - other - pod, other beverages - fruit juice, sweets - candy, sweets - cotton candy]	50/50	1	0.466333
0102	010202000276	April 7, 2021	0	[fruit - other - fruit, other beverages - fruit juice, sweets - candy, sweets - cotton candy]	70/30	0	0.199867
0102	010202000277	April 7, 2021	3	[fruit - other - fruit, other beverages - fruit juice, sweets - candy, sweets - cotton candy]	70/30	0	0.199867
0102	010202000278	April 7, 2021	6	[fruit - other - fruit, other beverages - fruit juice, sweets - candy, sweets - cotton candy]	70/30	0	0.199867
0102	010202000279	April 7, 2021	12	[fruit - other - fruit, other beverages - fruit juice, sweets - candy, sweets - cotton candy]	70/30	0	0.199867
0102	010202000280	April 7, 2021	24	[fruit - other - pod, fruit - other - watermelon, menthol - menthol]	50/50	1	0.466333
0102	010202000281	April 7, 2021	50	[fruit - other - pod, fruit - other - watermelon, menthol - menthol]	50/50	1	0.466333
0102	010202000282	April 7, 2021	0	[fruit - other - watermelon, menthol - menthol]	70/30	0	0.199867
0102	010202000283	April 7, 2021	3	[fruit - other - watermelon, menthol - menthol]	70/30	0	0.199867
0102	010202000284	April 7, 2021	6	[fruit - other - watermelon, menthol - menthol]	70/30	0	0.199867
0102	010202000285	April 7, 2021	12	[fruit - other - watermelon, menthol - menthol]	70/30	0	0.199867
0102	010202000286	April 7, 2021	24	[fruit - other - pod, fruit - other - watermelon]	50/50	1	0.466333
0102	010202000287	April 7, 2021	50	[fruit - other - pod, fruit - other - watermelon]	50/50	1	0.466333
0102	010202000288	April 7, 2021	0	[fruit - other - melon, fruit - other - watermelon]	70/30	0	0.199867
0102	010202000289	April 7, 2021	3	[fruit - other - melon, fruit - other - watermelon]	70/30	0	0.199867
0102	010202000290	April 7, 2021	6	[fruit - other - melon, fruit - other - watermelon]	70/30	0	0.199867
0102	010202000291	April 7, 2021	12	[fruit - other - melon, fruit - other - watermelon]	70/30	0	0.199867
0102	010202000292	April 7, 2021	0	[menthol - menthol]	70/30	0	0.199867
0102	010202000293	April 7, 2021	3	[menthol - menthol]	70/30	0	0.199867
0102	010202000294	April 7, 2021	6	[menthol - menthol]	70/30	0	0.199867
0102	010202000295	April 7, 2021	12	[menthol - menthol]	70/30	0	0.199867
0102	010202000296	April 7, 2021	0	[fruit - other - fruit]	70/30	0	0.199867
0102	010202000297	April 7, 2021	3	[fruit - other - fruit]	70/30	0	0.199867
0102	010202000298	April 7, 2021	6	[fruit - other - fruit]	70/30	0	0.199867
0102	010202000299	April 7, 2021	12	[fruit - other - fruit]	70/30	0	0.199867
0102	010202000300	April 7, 2021	3	[tobacco - tobacco]	70/30	0	0.433
0102	010202000301	April 7, 2021	6	[tobacco - tobacco]	70/30	0	0.433
0102	010202000302	April 7, 2021	12	[tobacco - tobacco]	70/30	0	0.433
0102	010202000303	April 7, 2021	18	[tobacco - tobacco]	70/30	0	0.433
0102	010202000304	April 7, 2021	3	[menthol - menthol, tobacco - tobacco]	70/30	0	0.433
0102	010202000305	April 7, 2021	6	[menthol - menthol, tobacco - tobacco]	70/30	0	0.433
0102	010202000306	April 7, 2021	12	[menthol - menthol, tobacco - tobacco]	70/30	0	0.433
0102	010202000307	April 7, 2021	18	[menthol - menthol, tobacco - tobacco]	70/30	0	0.433
0102	010202000308	April 7, 2021	3	[tobacco - tobacco]	70/30	0	0.433
0102	010202000309	April 7, 2021	6	[tobacco - tobacco]	70/30	0	0.433
0102	010202000310	April 7, 2021	12	[tobacco - tobacco]	70/30	0	0.433
0102	010202000311	April 7, 2021	18	[tobacco - tobacco]	70/30	0	0.433
0102	010202000312	April 7, 2021	3	[menthol - menthol, tobacco - tobacco]	70/30	0	0.433
0102	010202000313	April 7, 2021	6	[menthol - menthol, tobacco - tobacco]	70/30	0	0.433
0102	010202000314	April 7, 2021	12	[menthol - menthol, tobacco - tobacco]	70/30	0	0.433
0102	010202000315	April 7, 2021	18	[menthol - menthol, tobacco - tobacco]	70/30	0	0.433
0102	010202000316	April 7, 2021	3	[tobacco - tobacco]	70/30	0	0.433
0102	010202000317	April 7, 2021	6	[tobacco - tobacco]	70/30	0	0.433
0102	010202000318	April 7, 2021	12	[tobacco - tobacco]	70/30	0	0.433
0102	010202000319	April 7, 2021	18	[tobacco - tobacco]	70/30	0	0.433
0102	010202000320	April 7, 2021	3	[sweets - caramel, sweets - vanilla, tobacco - tobacco]	70/30	0	0.433
0102	010202000321	April 7, 2021	6	[sweets - caramel, sweets - vanilla, tobacco - tobacco]	70/30	0	0.433
0102	010202000322	April 7, 2021	12	[sweets - caramel, sweets - vanilla, tobacco - tobacco]	70/30	0	0.433
0102	010202000323	April 7, 2021	18	[sweets - caramel, sweets - vanilla, tobacco - tobacco]	70/30	0	0.433
0102	010202000324	April 7, 2021	30	[fruit - other - pod, sweets - caramel, sweets - vanilla, tobacco - tobacco]	50/50	1	0.466333
0102	010202000325	April 7, 2021	50	[fruit - other - pod, sweets - caramel, sweets - vanilla, tobacco - tobacco]	50/50	1	0.466333
0102	010202000326	April 7, 2021	35	[fruit - other - pod, fruit - tropical - guava, menthol - menthol]	50/50	1	0.433
0102	010202000327	April 7, 2021	55	[fruit - other - pod, fruit - tropical - guava, menthol - menthol]	50/50	1	0.433
0102	010202000328	April 7, 2021	0	[fruit - berry - strawberry, fruit - tropical - mango, fruit - tropical - pineapple, other beverages - nectar]	70/30	0	0.2665
0102	010202000329	April 7, 2021	3	[fruit - berry - strawberry, fruit - tropical - mango, fruit - tropical - pineapple, other beverages - nectar]	70/30	0	0.2665
0102	010202000330	April 7, 2021	6	[fruit - berry - strawberry, fruit - tropical - mango, fruit - tropical - pineapple, other beverages - nectar]	70/30	0	0.2665
[truncated: 12,478 more rows]
